# Supplementary material for: Impact of Microbiota on Resistance to Ocular Pseudomonas aeruginosa-Induced Keratitis
Source: PLoS Pathog. 2016 Sep 22;12(9):e1005855. doi: 10.1371/journal.ppat.1005855 (PMC5033354; doi:10.1371/journal.ppat.1005855)
Supplement: S1 Table — (XLSX) [file ppat.1005855.s005.xlsx]

## Sheet: Sheet1
Supplementary table 1. All identified proteins
Protein Id (Uniprot)	Gene Symbol	Description	# of quantified peptides
sp|P11590|MUP4_MOUSE	Mup4	MUP4_MOUSE Major urinary protein 4	100
sp|P07724|ALBU_MOUSE	Alb	ALBU_MOUSE Serum albumin	93
sp|P01027|CO3_MOUSE	C3	CO3_MOUSE Complement C3	83
sp|P08071|TRFL_MOUSE	Ltf	TRFL_MOUSE Lactotransferrin	60
sp|Q921I1|TRFE_MOUSE	Tf	TRFE_MOUSE Serotransferrin	59
tr|Q5SW46|Q5SW46_MOUSE	Lpo	Q5SW46_MOUSE Protein Lpo	51
sp|Q61838|A2M_MOUSE	A2m	A2M_MOUSE Alpha-2-macroglobulin	40
sp|Q8VDD5|MYH9_MOUSE	Myh9	MYH9_MOUSE Myosin-9	39
sp|P60710|ACTB_MOUSE	Actb	ACTB_MOUSE Actin, cytoplasmic 1	39
sp|P47739|AL3A1_MOUSE	Aldh3a1	AL3A1_MOUSE Aldehyde dehydrogenase, dimeric NADP-preferring	38
sp|Q61233|PLSL_MOUSE	Lcp1	PLSL_MOUSE Plastin-2	38
sp|P02816|PIP_MOUSE	Pip	PIP_MOUSE Prolactin-inducible protein homolog	37
sp|P40142|TKT_MOUSE	Tkt	TKT_MOUSE Transketolase	36
sp|P26041|MOES_MOUSE	Msn	MOES_MOUSE Moesin	36
sp|P52480-2|KPYM_MOUSE	Pkm	KPYM_MOUSE Isoform M1 of Pyruvate kinase PKM	35
sp|P28665|MUG1_MOUSE	Mug1	MUG1_MOUSE Murinoglobulin-1	34
sp|P11499|HS90B_MOUSE	Hsp90ab1	HS90B_MOUSE Heat shock protein HSP 90-beta	34
sp|Q64727|VINC_MOUSE	Vcl	VINC_MOUSE Vinculin	34
sp|P24527|LKHA4_MOUSE	Lta4h	LKHA4_MOUSE Leukotriene A-4 hydrolase	33
tr|Q9D3H2|Q9D3H2_MOUSE	Obp1a	Q9D3H2_MOUSE MCG117626	32
sp|P10107|ANXA1_MOUSE	Anxa1	ANXA1_MOUSE Annexin A1	31
sp|Q9Z331|K2C6B_MOUSE	Krt6b	K2C6B_MOUSE Keratin, type II cytoskeletal 6B	30
sp|Q64291|K1C12_MOUSE	Krt12	K1C12_MOUSE Keratin, type I cytoskeletal 12	30
sp|P63017|HSP7C_MOUSE	Hspa8	HSP7C_MOUSE Heat shock cognate 71 kDa protein	30
sp|O09131|GSTO1_MOUSE	Gsto1	GSTO1_MOUSE Glutathione S-transferase omega-1	29
sp|Q6UGQ3|SG2B2_MOUSE	Scgb2b2	SG2B2_MOUSE Secretoglobin family 2B member 2	29
sp|P11247|PERM_MOUSE	Mpo	PERM_MOUSE Myeloperoxidase	28
sp|Q8BND5-3|QSOX1_MOUSE	Qsox1	QSOX1_MOUSE Isoform 3 of Sulfhydryl oxidase 1	27
sp|P57780|ACTN4_MOUSE	Actn4	ACTN4_MOUSE Alpha-actinin-4	26
sp|Q91X72|HEMO_MOUSE	Hpx	HEMO_MOUSE Hemopexin	26
tr|J3QME6|J3QME6_MOUSE	Gm5097	J3QME6_MOUSE Lipase	26
sp|Q9ET01|PYGL_MOUSE	Pygl	PYGL_MOUSE Glycogen phosphorylase, liver form	26
sp|Q61147|CERU_MOUSE	Cp	CERU_MOUSE Ceruloplasmin	25
sp|Q00612|G6PD1_MOUSE	G6pdx	G6PD1_MOUSE Glucose-6-phosphate 1-dehydrogenase X	25
sp|P17182|ENOA_MOUSE	Eno1	ENOA_MOUSE Alpha-enolase	25
tr|A2AEN9|A2AEN9_MOUSE	Gm5938	A2AEN9_MOUSE Protein Gm5938	23
sp|P07356|ANXA2_MOUSE	Anxa2	ANXA2_MOUSE Annexin A2	23
sp|P21614|VTDB_MOUSE	Gc	VTDB_MOUSE Vitamin D-binding protein	23
sp|P09411|PGK1_MOUSE	Pgk1	PGK1_MOUSE Phosphoglycerate kinase 1	23
sp|Q7TPR4|ACTN1_MOUSE	Actn1	ACTN1_MOUSE Alpha-actinin-1	23
sp|P20060|HEXB_MOUSE	Hexb	HEXB_MOUSE Beta-hexosaminidase subunit beta	23
sp|P06745|G6PI_MOUSE	Gpi	G6PI_MOUSE Glucose-6-phosphate isomerase	23
sp|P16858|G3P_MOUSE	Gapdh	G3P_MOUSE Glyceraldehyde-3-phosphate dehydrogenase	23
sp|P21981|TGM2_MOUSE	Tgm2	TGM2_MOUSE Protein-glutamine gamma-glutamyltransferase 2	22
sp|Q02053|UBA1_MOUSE	Uba1	UBA1_MOUSE Ubiquitin-like modifier-activating enzyme 1	22
sp|P58252|EF2_MOUSE	Eef2	EF2_MOUSE Elongation factor 2	22
sp|P99024|TBB5_MOUSE	Tubb5	TBB5_MOUSE Tubulin beta-5 chain	22
sp|P13020|GELS_MOUSE	Gsn	GELS_MOUSE Gelsolin	22
sp|O88342|WDR1_MOUSE	Wdr1	WDR1_MOUSE WD repeat-containing protein 1	22
sp|P05064|ALDOA_MOUSE	Aldoa	ALDOA_MOUSE Fructose-bisphosphate aldolase A	22
sp|Q61696|HS71A_MOUSE	Hspa1a	HS71A_MOUSE Heat shock 70 kDa protein 1A	21
sp|Q61646|HPT_MOUSE	Hp	HPT_MOUSE Haptoglobin	21
sp|Q9JKF1|IQGA1_MOUSE	Iqgap1	IQGA1_MOUSE Ras GTPase-activating-like protein IQGAP1	21
sp|Q9D154|ILEUA_MOUSE	Serpinb1a	ILEUA_MOUSE Leukocyte elastase inhibitor A	21
sp|P07759|SPA3K_MOUSE	Serpina3k	SPA3K_MOUSE Serine protease inhibitor A3K	20
sp|P32261|ANT3_MOUSE	Serpinc1	ANT3_MOUSE Antithrombin-III	20
sp|P07758|A1AT1_MOUSE	Serpina1a	A1AT1_MOUSE Alpha-1-antitrypsin 1-1	20
sp|Q922U2|K2C5_MOUSE	Krt5	K2C5_MOUSE Keratin, type II cytoskeletal 5	20
tr|D3YYY1|D3YYY1_MOUSE	Scgb2b7	D3YYY1_MOUSE MCG116526	20
sp|P05213|TBA1B_MOUSE	Tuba1b	TBA1B_MOUSE Tubulin alpha-1B chain	19
sp|Q01853|TERA_MOUSE	Vcp	TERA_MOUSE Transitional endoplasmic reticulum ATPase	19
sp|P40124|CAP1_MOUSE	Cap1	CAP1_MOUSE Adenylyl cyclase-associated protein 1	19
sp|O89053|COR1A_MOUSE	Coro1a	COR1A_MOUSE Coronin-1A	19
sp|P41245|MMP9_MOUSE	Mmp9	MMP9_MOUSE Matrix metalloproteinase-9	19
tr|G3X8T9|G3X8T9_MOUSE	Serpina3n	G3X8T9_MOUSE Serine (Or cysteine) peptidase inhibitor, clade A, member 3N, isoform CRA_a	18
sp|O08677-2|KNG1_MOUSE	Kng1	KNG1_MOUSE Isoform LMW of Kininogen-1	18
tr|D3Z4E7|D3Z4E7_MOUSE	Sval2	D3Z4E7_MOUSE Protein Sval2	18
sp|P26040|EZRI_MOUSE	Ezr	EZRI_MOUSE Ezrin	17
sp|P10126|EF1A1_MOUSE	Eef1a1	EF1A1_MOUSE Elongation factor 1-alpha 1	17
sp|O70570|PIGR_MOUSE	Pigr	PIGR_MOUSE Polymeric immunoglobulin receptor	17
sp|O88968|TCO2_MOUSE	Tcn2	TCO2_MOUSE Transcobalamin-2	17
sp|O35639|ANXA3_MOUSE	Anxa3	ANXA3_MOUSE Annexin A3	17
sp|Q93092|TALDO_MOUSE	Taldo1	TALDO_MOUSE Transaldolase	17
sp|P29351|PTN6_MOUSE	Ptpn6	PTN6_MOUSE Tyrosine-protein phosphatase non-receptor type 6	17
sp|Q9DCD0|6PGD_MOUSE	Pgd	6PGD_MOUSE 6-phosphogluconate dehydrogenase, decarboxylating	17
sp|P70124|SPB5_MOUSE	Serpinb5	SPB5_MOUSE Serpin B5	16
sp|Q8K0E8|FIBB_MOUSE	Fgb	FIBB_MOUSE Fibrinogen beta chain	16
sp|P21956|MFGM_MOUSE	Mfge8	MFGM_MOUSE Lactadherin	16
sp|P07901|HS90A_MOUSE	Hsp90aa1	HS90A_MOUSE Heat shock protein HSP 90-alpha	16
sp|Q00623|APOA1_MOUSE	Apoa1	APOA1_MOUSE Apolipoprotein A-I	16
sp|P24472|GSTA4_MOUSE	Gsta4	GSTA4_MOUSE Glutathione S-transferase A4	15
sp|Q8VCM7|FIBG_MOUSE	Fgg	FIBG_MOUSE Fibrinogen gamma chain	15
sp|P20918|PLMN_MOUSE	Plg	PLMN_MOUSE Plasminogen	15
sp|P06728|APOA4_MOUSE	Apoa4	APOA4_MOUSE Apolipoprotein A-IV	15
sp|Q99JY9|ARP3_MOUSE	Actr3	ARP3_MOUSE Actin-related protein 3	15
sp|O70145|NCF2_MOUSE	Ncf2	NCF2_MOUSE Neutrophil cytosol factor 2	15
sp|P20152|VIME_MOUSE	Vim	VIME_MOUSE Vimentin	15
sp|O70456|1433S_MOUSE	Sfn	1433S_MOUSE 14-3-3 protein sigma	14
sp|O88844|IDHC_MOUSE	Idh1	IDHC_MOUSE Isocitrate dehydrogenase [NADP] cytoplasmic	14
sp|P06151|LDHA_MOUSE	Ldha	LDHA_MOUSE L-lactate dehydrogenase A chain	14
sp|Q61207|SAP_MOUSE	Psap	SAP_MOUSE Sulfated glycoprotein 1	14
sp|P17742|PPIA_MOUSE	Ppia	PPIA_MOUSE Peptidyl-prolyl cis-trans isomerase A	14
sp|Q8BTM8|FLNA_MOUSE	Flna	FLNA_MOUSE Filamin-A	14
sp|Q9R111|GUAD_MOUSE	Gda	GUAD_MOUSE Guanine deaminase	14
sp|P47791|GSHR_MOUSE	Gsr	GSHR_MOUSE Glutathione reductase, mitochondrial	14
sp|Q61599|GDIR2_MOUSE	Arhgdib	GDIR2_MOUSE Rho GDP-dissociation inhibitor 2	14
sp|O35744|CHIL3_MOUSE	Chil3	CHIL3_MOUSE Chitinase-like protein 3	14
tr|A2BHD2|A2BHD2_MOUSE	Gm14743	A2BHD2_MOUSE Protein Gm14743	13
sp|P14602|HSPB1_MOUSE	Hspb1	HSPB1_MOUSE Heat shock protein beta-1	13
sp|P45376|ALDR_MOUSE	Akr1b1	ALDR_MOUSE Aldose reductase	13
sp|Q91VI7|RINI_MOUSE	Rnh1	RINI_MOUSE Ribonuclease inhibitor	13
tr|E9PV24|E9PV24_MOUSE	Fga	E9PV24_MOUSE Protein Fga	13
sp|O35350|CAN1_MOUSE	Capn1	CAN1_MOUSE Calpain-1 catalytic subunit	13
sp|P60843|IF4A1_MOUSE	Eif4a1	IF4A1_MOUSE Eukaryotic initiation factor 4A-I	13
sp|Q3UU35|OVOS_MOUSE	Ovos	OVOS_MOUSE Ovostatin homolog	13
sp|P23953|EST1C_MOUSE	Ces1c	EST1C_MOUSE Carboxylesterase 1C	13
sp|Q09014|NCF1_MOUSE	Ncf1	NCF1_MOUSE Neutrophil cytosol factor 1	13
tr|O08692|O08692_MOUSE	Ngp	O08692_MOUSE Myeloid bactenecin (F1)	13
sp|Q91YR9|PTGR1_MOUSE	Ptgr1	PTGR1_MOUSE Prostaglandin reductase 1	12
sp|A6X935|ITIH4_MOUSE	Itih4	ITIH4_MOUSE Inter alpha-trypsin inhibitor, heavy chain 4	12
sp|Q8VCT3|AMPB_MOUSE	Rnpep	AMPB_MOUSE Aminopeptidase B	12
sp|Q11011|PSA_MOUSE	Npepps	PSA_MOUSE Puromycin-sensitive aminopeptidase	12
sp|P04186|CFAB_MOUSE	Cfb	CFAB_MOUSE Complement factor B	12
sp|P18761|CAH6_MOUSE	Ca6	CAH6_MOUSE Carbonic anhydrase 6	12
sp|Q8C6C9|CF058_MOUSE		CF058_MOUSE UPF0762 protein C6orf58 homolog	12
sp|P27773|PDIA3_MOUSE	Pdia3	PDIA3_MOUSE Protein disulfide-isomerase A3	12
sp|Q91YW3|DNJC3_MOUSE	Dnajc3	DNJC3_MOUSE DnaJ homolog subfamily C member 3	12
sp|Q922B2|SYDC_MOUSE	Dars	SYDC_MOUSE Aspartate--tRNA ligase, cytoplasmic	12
sp|Q9CVB6|ARPC2_MOUSE	Arpc2	ARPC2_MOUSE Actin-related protein 2/3 complex subunit 2	12
sp|Q3TRM8|HXK3_MOUSE	Hk3	HXK3_MOUSE Hexokinase-3	12
sp|P31725|S10A9_MOUSE	S100a9	S10A9_MOUSE Protein S100-A9	12
sp|Q61414|K1C15_MOUSE	Krt15	K1C15_MOUSE Keratin, type I cytoskeletal 15	11
sp|P48036|ANXA5_MOUSE	Anxa5	ANXA5_MOUSE Annexin A5	11
tr|D3Z0Y2|D3Z0Y2_MOUSE	Prdx6	D3Z0Y2_MOUSE Peroxiredoxin-6	11
sp|Q64437|ADH7_MOUSE	Adh7	ADH7_MOUSE Alcohol dehydrogenase class 4 mu/sigma chain	11
sp|Q9WU78|PDC6I_MOUSE	Pdcd6ip	PDC6I_MOUSE Programmed cell death 6-interacting protein	11
tr|D2XZ31|D2XZ31_MOUSE	Abpa29_a7	D2XZ31_MOUSE Androgen-binding protein (Fragment)	11
sp|P09103|PDIA1_MOUSE	P4hb	PDIA1_MOUSE Protein disulfide-isomerase	11
sp|P20029|GRP78_MOUSE	Hspa5	GRP78_MOUSE 78 kDa glucose-regulated protein	11
sp|Q8K2C7|OS9_MOUSE	Os9	OS9_MOUSE Protein OS-9	11
sp|P24369|PPIB_MOUSE	Ppib	PPIB_MOUSE Peptidyl-prolyl cis-trans isomerase B	11
sp|Q9DBJ1|PGAM1_MOUSE	Pgam1	PGAM1_MOUSE Phosphoglycerate mutase 1	11
tr|Q66VB7|Q66VB7_MOUSE	Gm1553	Q66VB7_MOUSE Lacrein	11
sp|P62806|H4_MOUSE	Hist1h4a	H4_MOUSE Histone H4	11
sp|P62962|PROF1_MOUSE	Pfn1	PROF1_MOUSE Profilin-1	11
sp|P11835|ITB2_MOUSE	Itgb2	ITB2_MOUSE Integrin beta-2	11
sp|Q8K1B8|URP2_MOUSE	Fermt3	URP2_MOUSE Fermitin family homolog 3	11
sp|P18760|COF1_MOUSE	Cfl1	COF1_MOUSE Cofilin-1	11
sp|O35640|ANXA8_MOUSE	Anxa8	ANXA8_MOUSE Annexin A8	10
sp|P24549|AL1A1_MOUSE	Aldh1a1	AL1A1_MOUSE Retinal dehydrogenase 1	10
sp|P00329|ADH1_MOUSE	Adh1	ADH1_MOUSE Alcohol dehydrogenase 1	10
sp|P46664|PURA2_MOUSE	Adss	PURA2_MOUSE Adenylosuccinate synthetase isozyme 2	10
sp|P01029|CO4B_MOUSE	C4b	CO4B_MOUSE Complement C4-B	10
sp|P35700|PRDX1_MOUSE	Prdx1	PRDX1_MOUSE Peroxiredoxin-1	10
sp|P43274|H14_MOUSE	Hist1h1e	H14_MOUSE Histone H1.4	10
sp|Q9R0P5|DEST_MOUSE	Dstn	DEST_MOUSE Destrin	10
sp|Q9CQI6|COTL1_MOUSE	Cotl1	COTL1_MOUSE Coactosin-like protein	10
sp|P10649|GSTM1_MOUSE	Gstm1	GSTM1_MOUSE Glutathione S-transferase Mu 1	10
sp|P97369|NCF4_MOUSE	Ncf4	NCF4_MOUSE Neutrophil cytosol factor 4	10
sp|O88569|ROA2_MOUSE	Hnrnpa2b1	ROA2_MOUSE Heterogeneous nuclear ribonucleoproteins A2/B1	10
sp|P01878|IGHA_MOUSE		IGHA_MOUSE Ig alpha chain C region	9
sp|G3X9C2|FBX50_MOUSE	Nccrp1	FBX50_MOUSE F-box only protein 50	9
sp|P06683|CO9_MOUSE	C9	CO9_MOUSE Complement component C9	9
sp|P14152|MDHC_MOUSE	Mdh1	MDHC_MOUSE Malate dehydrogenase, cytoplasmic	9
sp|Q99KK7|DPP3_MOUSE	Dpp3	DPP3_MOUSE Dipeptidyl peptidase 3	9
sp|P62259|1433E_MOUSE	Ywhae	1433E_MOUSE 14-3-3 protein epsilon	9
sp|P14211|CALR_MOUSE	Calr	CALR_MOUSE Calreticulin	9
sp|Q9Z1Q5|CLIC1_MOUSE	Clic1	CLIC1_MOUSE Chloride intracellular channel protein 1	9
tr|Q99LB4|Q99LB4_MOUSE	Capg	Q99LB4_MOUSE Capping protein (Actin filament), gelsolin-like	9
sp|P50516|VATA_MOUSE	Atp6v1a	VATA_MOUSE V-type proton ATPase catalytic subunit A	9
sp|Q9D8N0|EF1G_MOUSE	Eef1g	EF1G_MOUSE Elongation factor 1-gamma	9
tr|A8R0U9|A8R0U9_MOUSE	Esp16	A8R0U9_MOUSE Exocrine gland-secreting peptide 16	9
sp|P47738|ALDH2_MOUSE	Aldh2	ALDH2_MOUSE Aldehyde dehydrogenase, mitochondrial	9
tr|A8R0U8|A8R0U8_MOUSE	Esp15	A8R0U8_MOUSE Exocrine gland-secreting peptide 15	9
sp|P61161|ARP2_MOUSE	Actr2	ARP2_MOUSE Actin-related protein 2	9
sp|P10853|H2B1F_MOUSE	Hist1h2bf	H2B1F_MOUSE Histone H2B type 1-F/J/L	9
sp|P11672|NGAL_MOUSE	Lcn2	NGAL_MOUSE Neutrophil gelatinase-associated lipocalin	9
sp|P01837|IGKC_MOUSE		IGKC_MOUSE Ig kappa chain C region	8
sp|Q09PK2|APRV1_MOUSE	Asprv1	APRV1_MOUSE Retroviral-like aspartic protease 1	8
tr|J3QM75|J3QM75_MOUSE	Scgb2b19	J3QM75_MOUSE MCG1039283	8
sp|Q9CQV3|SPB11_MOUSE	Serpinb11	SPB11_MOUSE Serpin B11	8
sp|Q06890|CLUS_MOUSE	Clu	CLUS_MOUSE Clusterin	8
sp|P97371|PSME1_MOUSE	Psme1	PSME1_MOUSE Proteasome activator complex subunit 1	8
sp|P81117|NUCB2_MOUSE	Nucb2	NUCB2_MOUSE Nucleobindin-2	8
sp|P17751|TPIS_MOUSE	Tpi1	TPIS_MOUSE Triosephosphate isomerase	8
sp|P60335|PCBP1_MOUSE	Pcbp1	PCBP1_MOUSE Poly(rC)-binding protein 1	8
tr|J3QJY4|J3QJY4_MOUSE	Scgb1b3	J3QJY4_MOUSE Protein Scgb1b3	8
sp|P23492|PNPH_MOUSE	Pnp	PNPH_MOUSE Purine nucleoside phosphorylase	8
sp|P63101|1433Z_MOUSE	Ywhaz	1433Z_MOUSE 14-3-3 protein zeta/delta	8
tr|E9Q0B5|E9Q0B5_MOUSE	Fcgbp	E9Q0B5_MOUSE Protein Fcgbp	8
sp|P18242|CATD_MOUSE	Ctsd	CATD_MOUSE Cathepsin D	8
sp|O88312|AGR2_MOUSE	Agr2	AGR2_MOUSE Anterior gradient protein 2 homolog	8
sp|P22599|A1AT2_MOUSE	Serpina1b	A1AT2_MOUSE Alpha-1-antitrypsin 1-2	8
sp|P99029|PRDX5_MOUSE	Prdx5	PRDX5_MOUSE Peroxiredoxin-5, mitochondrial	8
tr|Q3UW77|Q3UW77_MOUSE	Gm12888	Q3UW77_MOUSE MCG59630	8
sp|Q9WV32|ARC1B_MOUSE	Arpc1b	ARC1B_MOUSE Actin-related protein 2/3 complex subunit 1B	8
sp|Q921M7|FA49B_MOUSE	Fam49b	FA49B_MOUSE Protein FAM49B	8
sp|Q8VEK3|HNRPU_MOUSE	Hnrnpu	HNRPU_MOUSE Heterogeneous nuclear ribonucleoprotein U	8
sp|Q61362|CH3L1_MOUSE	Chi3l1	CH3L1_MOUSE Chitinase-3-like protein 1	8
sp|P19001|K1C19_MOUSE	Krt19	K1C19_MOUSE Keratin, type I cytoskeletal 19	7
sp|Q920E5|FPPS_MOUSE	Fdps	FPPS_MOUSE Farnesyl pyrophosphate synthase	7
sp|Q01339|APOH_MOUSE	Apoh	APOH_MOUSE Beta-2-glycoprotein 1	7
sp|Q99K51|PLST_MOUSE	Pls3	PLST_MOUSE Plastin-3	7
sp|P30115|GSTA3_MOUSE	Gsta3	GSTA3_MOUSE Glutathione S-transferase A3	7
tr|G3X9V8|G3X9V8_MOUSE	Serpinb3a	G3X9V8_MOUSE MCG129038	7
sp|Q8BH35|CO8B_MOUSE	C8b	CO8B_MOUSE Complement component C8 beta chain	7
sp|Q64726|ZA2G_MOUSE	Azgp1	ZA2G_MOUSE Zinc-alpha-2-glycoprotein	7
sp|Q9DBD0|ICA_MOUSE	Ica	ICA_MOUSE Inhibitor of carbonic anhydrase	7
sp|P29699|FETUA_MOUSE	Ahsg	FETUA_MOUSE Alpha-2-HS-glycoprotein	7
sp|Q9ESB3|HRG_MOUSE	Hrg	HRG_MOUSE Histidine-rich glycoprotein	7
tr|A2BHR2|A2BHR2_MOUSE	Lcn11	A2BHR2_MOUSE Protein Lcn11	7
sp|P80318|TCPG_MOUSE	Cct3	TCPG_MOUSE T-complex protein 1 subunit gamma	7
sp|P50247|SAHH_MOUSE	Ahcy	SAHH_MOUSE Adenosylhomocysteinase	7
sp|P50446|K2C6A_MOUSE	Krt6a	K2C6A_MOUSE Keratin, type II cytoskeletal 6A	7
sp|Q61598|GDIB_MOUSE	Gdi2	GDIB_MOUSE Rab GDP dissociation inhibitor beta	7
tr|Q9EPV7|Q9EPV7_MOUSE	9530002B09Rik	Q9EPV7_MOUSE AUMP	7
sp|P11589|MUP2_MOUSE	Mup2	MUP2_MOUSE Major urinary protein 2	7
sp|P51881|ADT2_MOUSE	Slc25a5	ADT2_MOUSE ADP/ATP translocase 2	7
tr|A8R0V1|A8R0V1_MOUSE	Esp18	A8R0V1_MOUSE Exocrine gland-secreting peptide 18	7
sp|Q91ZJ5|UGPA_MOUSE	Ugp2	UGPA_MOUSE UTP--glucose-1-phosphate uridylyltransferase	7
sp|Q9D1G1|RAB1B_MOUSE	Rab1b	RAB1B_MOUSE Ras-related protein Rab-1B	7
sp|Q60710|SAMH1_MOUSE	Samhd1	SAMH1_MOUSE Deoxynucleoside triphosphate triphosphohydrolase SAMHD1	7
sp|Q61093|CY24B_MOUSE	Cybb	CY24B_MOUSE Cytochrome b-245 heavy chain	7
sp|P59999|ARPC4_MOUSE	Arpc4	ARPC4_MOUSE Actin-related protein 2/3 complex subunit 4	7
sp|Q05144|RAC2_MOUSE	Rac2	RAC2_MOUSE Ras-related C3 botulinum toxin substrate 2	7
sp|O70138|MMP8_MOUSE	Mmp8	MMP8_MOUSE Neutrophil collagenase	7
sp|Q8R1F1|NIBL1_MOUSE	Fam129b	NIBL1_MOUSE Niban-like protein 1	6
sp|P12246|SAMP_MOUSE	Apcs	SAMP_MOUSE Serum amyloid P-component	6
sp|Q91V92|ACLY_MOUSE	Acly	ACLY_MOUSE ATP-citrate synthase	6
sp|P21300|ALD1_MOUSE	Akr1b7	ALD1_MOUSE Aldose reductase-related protein 1	6
sp|Q9CPV4|GLOD4_MOUSE	Glod4	GLOD4_MOUSE Glyoxalase domain-containing protein 4	6
sp|P68372|TBB4B_MOUSE	Tubb4b	TBB4B_MOUSE Tubulin beta-4B chain	6
sp|Q61316|HSP74_MOUSE	Hspa4	HSP74_MOUSE Heat shock 70 kDa protein 4	6
sp|P08113|ENPL_MOUSE	Hsp90b1	ENPL_MOUSE Endoplasmin	6
tr|D3Z460|D3Z460_MOUSE	Gm1330	D3Z460_MOUSE Protein Gm1330	6
sp|P80315|TCPD_MOUSE	Cct4	TCPD_MOUSE T-complex protein 1 subunit delta	6
sp|P0CG49|UBB_MOUSE	Ubb	UBB_MOUSE Polyubiquitin-B	6
sp|Q76MZ3|2AAA_MOUSE	Ppp2r1a	2AAA_MOUSE Serine/threonine-protein phosphatase 2A 65 kDa regulatory subunit A alpha isoform	6
sp|Q9QUM9|PSA6_MOUSE	Psma6	PSA6_MOUSE Proteasome subunit alpha type-6	6
sp|Q6WVG3|KCD12_MOUSE	Kctd12	KCD12_MOUSE BTB/POZ domain-containing protein KCTD12	6
sp|Q9Z2U0|PSA7_MOUSE	Psma7	PSA7_MOUSE Proteasome subunit alpha type-7	6
sp|P53810|PIPNA_MOUSE	Pitpna	PIPNA_MOUSE Phosphatidylinositol transfer protein alpha isoform	6
sp|P61979|HNRPK_MOUSE	Hnrnpk	HNRPK_MOUSE Heterogeneous nuclear ribonucleoprotein K	6
sp|P16110|LEG3_MOUSE	Lgals3	LEG3_MOUSE Galectin-3	6
sp|Q03265|ATPA_MOUSE	Atp5a1	ATPA_MOUSE ATP synthase subunit alpha, mitochondrial	6
sp|P21107-2|TPM3_MOUSE	Tpm3	TPM3_MOUSE Isoform 2 of Tropomyosin alpha-3 chain	6
sp|P70460|VASP_MOUSE	Vasp	VASP_MOUSE Vasodilator-stimulated phosphoprotein	6
sp|P61205|ARF3_MOUSE	Arf3	ARF3_MOUSE ADP-ribosylation factor 3	6
sp|P08249|MDHM_MOUSE	Mdh2	MDHM_MOUSE Malate dehydrogenase, mitochondrial	6
sp|P47754|CAZA2_MOUSE	Capza2	CAZA2_MOUSE F-actin-capping protein subunit alpha-2	6
tr|Q5RKN9|Q5RKN9_MOUSE	Capza1	Q5RKN9_MOUSE Capping protein (Actin filament) muscle Z-line, alpha 1	6
sp|Q9Z0P5|TWF2_MOUSE	Twf2	TWF2_MOUSE Twinfilin-2	6
sp|Q03734|SPA3M_MOUSE	Serpina3m	SPA3M_MOUSE Serine protease inhibitor A3M	6
sp|Q07076|ANXA7_MOUSE	Anxa7	ANXA7_MOUSE Annexin A7	5
sp|Q64516|GLPK_MOUSE	Gk	GLPK_MOUSE Glycerol kinase	5
sp|Q61176|ARGI1_MOUSE	Arg1	ARGI1_MOUSE Arginase-1	5
tr|Q497J0|Q497J0_MOUSE	BC100530	Q497J0_MOUSE MCG130175, isoform CRA_b	5
sp|Q61703|ITIH2_MOUSE	Itih2	ITIH2_MOUSE Inter-alpha-trypsin inhibitor heavy chain H2	5
sp|P97290|IC1_MOUSE	Serping1	IC1_MOUSE Plasma protease C1 inhibitor	5
sp|Q8K183|PDXK_MOUSE	Pdxk	PDXK_MOUSE Pyridoxal kinase	5
tr|A8R0U0|A8R0U0_MOUSE	Esp6	A8R0U0_MOUSE Exocrine gland-secreting peptide 6	5
sp|P80316|TCPE_MOUSE	Cct5	TCPE_MOUSE T-complex protein 1 subunit epsilon	5
sp|Q01768|NDKB_MOUSE	Nme2	NDKB_MOUSE Nucleoside diphosphate kinase B	5
sp|P61982|1433G_MOUSE	Ywhag	1433G_MOUSE 14-3-3 protein gamma	5
sp|Q60864|STIP1_MOUSE	Stip1	STIP1_MOUSE Stress-induced-phosphoprotein 1	5
sp|P80317|TCPZ_MOUSE	Cct6a	TCPZ_MOUSE T-complex protein 1 subunit zeta	5
sp|P42932|TCPQ_MOUSE	Cct8	TCPQ_MOUSE T-complex protein 1 subunit theta	5
sp|Q5FWK3|RHG01_MOUSE	Arhgap1	RHG01_MOUSE Rho GTPase-activating protein 1	5
sp|P11591|MUP5_MOUSE	Mup5	MUP5_MOUSE Major urinary protein 5	5
sp|P43277|H13_MOUSE	Hist1h1d	H13_MOUSE Histone H1.3	5
sp|P06797|CATL1_MOUSE	Ctsl	CATL1_MOUSE Cathepsin L1	5
sp|P00493|HPRT_MOUSE	Hprt1	HPRT_MOUSE Hypoxanthine-guanine phosphoribosyltransferase	5
sp|P62827|RAN_MOUSE	Ran	RAN_MOUSE GTP-binding nuclear protein Ran	5
sp|P01872|IGHM_MOUSE	Ighm	IGHM_MOUSE Ig mu chain C region	5
sp|Q99PT1|GDIR1_MOUSE	Arhgdia	GDIR1_MOUSE Rho GDP-dissociation inhibitor 1	5
tr|A8DUK4|A8DUK4_MOUSE	Hbbt1	A8DUK4_MOUSE Beta-globin	5
sp|Q9CQ60|6PGL_MOUSE	Pgls	6PGL_MOUSE 6-phosphogluconolactonase	5
sp|Q61792|LASP1_MOUSE	Lasp1	LASP1_MOUSE LIM and SH3 domain protein 1	5
sp|Q9CQV8|1433B_MOUSE	Ywhab	1433B_MOUSE 14-3-3 protein beta/alpha	5
sp|P14733|LMNB1_MOUSE	Lmnb1	LMNB1_MOUSE Lamin-B1	5
sp|Q8VDW0|DX39A_MOUSE	Ddx39a	DX39A_MOUSE ATP-dependent RNA helicase DDX39A	5
sp|Q60668|HNRPD_MOUSE	Hnrnpd	HNRPD_MOUSE Heterogeneous nuclear ribonucleoprotein D0	5
sp|P68433|H31_MOUSE	Hist1h3a	H31_MOUSE Histone H3.1	5
sp|P60766|CDC42_MOUSE	Cdc42	CDC42_MOUSE Cell division control protein 42 homolog	5
sp|P47757-2|CAPZB_MOUSE	Capzb	CAPZB_MOUSE Isoform 2 of F-actin-capping protein subunit beta	5
sp|P30681|HMGB2_MOUSE	Hmgb2	HMGB2_MOUSE High mobility group protein B2	5
tr|D2XZ38|D2XZ38_MOUSE	Scgb2b3	D2XZ38_MOUSE Androgen-binding protein (Fragment)	5
sp|P01633|KV5A1_MOUSE	Igk-V19-17	KV5A1_MOUSE Ig kappa chain V19-17	4
sp|P07744|K2C4_MOUSE	Krt4	K2C4_MOUSE Keratin, type II cytoskeletal 4	4
sp|P28666|MUG2_MOUSE	Mug2	MUG2_MOUSE Murinoglobulin-2	4
sp|P06909|CFAH_MOUSE	Cfh	CFAH_MOUSE Complement factor H	4
sp|P14824|ANXA6_MOUSE	Anxa6	ANXA6_MOUSE Annexin A6	4
sp|Q9D819|IPYR_MOUSE	Ppa1	IPYR_MOUSE Inorganic pyrophosphatase	4
sp|P07309|TTHY_MOUSE	Ttr	TTHY_MOUSE Transthyretin	4
sp|Q9WUM4|COR1C_MOUSE	Coro1c	COR1C_MOUSE Coronin-1C	4
sp|Q60590|A1AG1_MOUSE	Orm1	A1AG1_MOUSE Alpha-1-acid glycoprotein 1	4
sp|Q9CZ30|OLA1_MOUSE	Ola1	OLA1_MOUSE Obg-like ATPase 1	4
sp|Q61247|A2AP_MOUSE	Serpinf2	A2AP_MOUSE Alpha-2-antiplasmin	4
sp|Q61753|SERA_MOUSE	Phgdh	SERA_MOUSE D-3-phosphoglycerate dehydrogenase	4
sp|P62192|PRS4_MOUSE	Psmc1	PRS4_MOUSE 26S protease regulatory subunit 4	4
sp|Q9Z0L8|GGH_MOUSE	Ggh	GGH_MOUSE Gamma-glutamyl hydrolase	4
sp|P97384|ANX11_MOUSE	Anxa11	ANX11_MOUSE Annexin A11	4
sp|O89020|AFAM_MOUSE	Afm	AFAM_MOUSE Afamin	4
tr|Q3UT41|Q3UT41_MOUSE	Lipo1	Q3UT41_MOUSE Lipase	4
tr|O35176|O35176_MOUSE	Scgb1b2	O35176_MOUSE Androgen-binding protein	4
sp|P80313|TCPH_MOUSE	Cct7	TCPH_MOUSE T-complex protein 1 subunit eta	4
sp|P63085|MK01_MOUSE	Mapk1	MK01_MOUSE Mitogen-activated protein kinase 1	4
sp|Q8K182|CO8A_MOUSE	C8a	CO8A_MOUSE Complement component C8 alpha chain	4
sp|Q9R1P0|PSA4_MOUSE	Psma4	PSA4_MOUSE Proteasome subunit alpha type-4	4
sp|Q9R1P4|PSA1_MOUSE	Psma1	PSA1_MOUSE Proteasome subunit alpha type-1	4
sp|Q9WUM3|COR1B_MOUSE	Coro1b	COR1B_MOUSE Coronin-1B	4
sp|P18654|KS6A3_MOUSE	Rps6ka3	KS6A3_MOUSE Ribosomal protein S6 kinase alpha-3	4
sp|P70441|NHRF1_MOUSE	Slc9a3r1	NHRF1_MOUSE Na(+)/H(+) exchange regulatory cofactor NHE-RF1	4
sp|Q91VW3|SH3L3_MOUSE	Sh3bgrl3	SH3L3_MOUSE SH3 domain-binding glutamic acid-rich-like protein 3	4
sp|P68254|1433T_MOUSE	Ywhaq	1433T_MOUSE 14-3-3 protein theta	4
sp|Q62422|OSTF1_MOUSE	Ostf1	OSTF1_MOUSE Osteoclast-stimulating factor 1	4
sp|P46638|RB11B_MOUSE	Rab11b	RB11B_MOUSE Ras-related protein Rab-11B	4
sp|Q9QUI0|RHOA_MOUSE	Rhoa	RHOA_MOUSE Transforming protein RhoA	4
sp|P28650|PURA1_MOUSE	Adssl1	PURA1_MOUSE Adenylosuccinate synthetase isozyme 1	4
sp|Q9CPW4|ARPC5_MOUSE	Arpc5	ARPC5_MOUSE Actin-related protein 2/3 complex subunit 5	4
sp|Q61096|PRTN3_MOUSE	Prtn3	PRTN3_MOUSE Myeloblastin	4
sp|Q9JM76|ARPC3_MOUSE	Arpc3	ARPC3_MOUSE Actin-related protein 2/3 complex subunit 3	4
sp|Q8BG05|ROA3_MOUSE	Hnrnpa3	ROA3_MOUSE Heterogeneous nuclear ribonucleoprotein A3	4
sp|Q9JHK5|PLEK_MOUSE	Plek	PLEK_MOUSE Pleckstrin	4
sp|Q61781|K1C14_MOUSE	Krt14	K1C14_MOUSE Keratin, type I cytoskeletal 14	4
sp|P84096|RHOG_MOUSE	Rhog	RHOG_MOUSE Rho-related GTP-binding protein RhoG	4
sp|Q3UP87|ELNE_MOUSE	Elane	ELNE_MOUSE Neutrophil elastase	4
sp|Q9JLV6|PNKP_MOUSE	Pnkp	PNKP_MOUSE Bifunctional polynucleotide phosphatase/kinase	4
tr|Q0VGU8|Q0VGU8_MOUSE	Bpifa6	Q0VGU8_MOUSE Predicted gene, EG545477	4
sp|P35441|TSP1_MOUSE	Thbs1	TSP1_MOUSE Thrombospondin-1	4
sp|P62835|RAP1A_MOUSE	Rap1a	RAP1A_MOUSE Ras-related protein Rap-1A	4
sp|P08905|LYZ2_MOUSE	Lyz2	LYZ2_MOUSE Lysozyme C-2	4
sp|P51437|CRAMP_MOUSE	Camp	CRAMP_MOUSE Cathelin-related antimicrobial peptide	4
sp|Q60604|ADSV_MOUSE	Scin	ADSV_MOUSE Adseverin	3
sp|Q61553|FSCN1_MOUSE	Fscn1	FSCN1_MOUSE Fascin	3
sp|P97429|ANXA4_MOUSE	Anxa4	ANXA4_MOUSE Annexin A4	3
sp|P48758|CBR1_MOUSE	Cbr1	CBR1_MOUSE Carbonyl reductase [NADPH] 1	3
sp|P08730|K1C13_MOUSE	Krt13	K1C13_MOUSE Keratin, type I cytoskeletal 13	3
sp|P70296|PEBP1_MOUSE	Pebp1	PEBP1_MOUSE Phosphatidylethanolamine-binding protein 1	3
sp|P10648|GSTA2_MOUSE	Gsta2	GSTA2_MOUSE Glutathione S-transferase A2	3
sp|Q9JHY3|WFD12_MOUSE	Wfdc12	WFD12_MOUSE WAP four-disulfide core domain protein 12	3
tr|D3Z608|D3Z608_MOUSE	Lipo4	D3Z608_MOUSE Lipase	3
sp|P47856|GFPT1_MOUSE	Gfpt1	GFPT1_MOUSE Glutamine--fructose-6-phosphate aminotransferase [isomerizing] 1	3
sp|Q9R062|GLYG_MOUSE	Gyg1	GLYG_MOUSE Glycogenin-1	3
sp|Q61171|PRDX2_MOUSE	Prdx2	PRDX2_MOUSE Peroxiredoxin-2	3
sp|Q9EQK5|MVP_MOUSE	Mvp	MVP_MOUSE Major vault protein	3
sp|Q922D8|C1TC_MOUSE	Mthfd1	C1TC_MOUSE C-1-tetrahydrofolate synthase, cytoplasmic	3
sp|Q9QUR6|PPCE_MOUSE	Prep	PPCE_MOUSE Prolyl endopeptidase	3
sp|Q62426|CYTB_MOUSE	Cstb	CYTB_MOUSE Cystatin-B	3
sp|Q9JHW9|AL1A3_MOUSE	Aldh1a3	AL1A3_MOUSE Aldehyde dehydrogenase family 1 member A3	3
sp|Q99LX0|PARK7_MOUSE	Park7	PARK7_MOUSE Protein DJ-1	3
sp|P10639|THIO_MOUSE	Txn	THIO_MOUSE Thioredoxin	3
sp|P62908|RS3_MOUSE	Rps3	RS3_MOUSE 40S ribosomal protein S3	3
sp|Q8BG32|PSD11_MOUSE	Psmd11	PSD11_MOUSE 26S proteasome non-ATPase regulatory subunit 11	3
sp|P14869|RLA0_MOUSE	Rplp0	RLA0_MOUSE 60S acidic ribosomal protein P0	3
sp|P56399|UBP5_MOUSE	Usp5	UBP5_MOUSE Ubiquitin carboxyl-terminal hydrolase 5	3
sp|P11983|TCPA_MOUSE	Tcp1	TCPA_MOUSE T-complex protein 1 subunit alpha	3
sp|P46412|GPX3_MOUSE	Gpx3	GPX3_MOUSE Glutathione peroxidase 3	3
sp|Q7M747|S2B24_MOUSE	Scgb2b24	S2B24_MOUSE Secretoglobin family 2B member 24	3
sp|Q6ZWN5|RS9_MOUSE	Rps9	RS9_MOUSE 40S ribosomal protein S9	3
tr|Q9QUK9|Q9QUK9_MOUSE	Try5	Q9QUK9_MOUSE MCG15083	3
sp|P31938|MP2K1_MOUSE	Map2k1	MP2K1_MOUSE Dual specificity mitogen-activated protein kinase kinase 1	3
sp|Q8C166|CPNE1_MOUSE	Cpne1	CPNE1_MOUSE Copine-1	3
sp|Q9CWJ9|PUR9_MOUSE	Atic	PUR9_MOUSE Bifunctional purine biosynthesis protein PURH	3
sp|Q02819|NUCB1_MOUSE	Nucb1	NUCB1_MOUSE Nucleobindin-1	3
sp|Q06138|CAB39_MOUSE	Cab39	CAB39_MOUSE Calcium-binding protein 39	3
sp|Q60854|SPB6_MOUSE	Serpinb6	SPB6_MOUSE Serpin B6	3
sp|O09061|PSB1_MOUSE	Psmb1	PSB1_MOUSE Proteasome subunit beta type-1	3
sp|Q9CQC6|BZW1_MOUSE	Bzw1	BZW1_MOUSE Basic leucine zipper and W2 domain-containing protein 1	3
tr|Q76I99|Q76I99_MOUSE	Sval3	Q76I99_MOUSE Protein Sval3	3
tr|Q91XL1|Q91XL1_MOUSE	Lrg1	Q91XL1_MOUSE Leucine-rich HEV glycoprotein (Precursor)	3
sp|Q00897|A1AT4_MOUSE	Serpina1d	A1AT4_MOUSE Alpha-1-antitrypsin 1-4	3
sp|P56480|ATPB_MOUSE	Atp5b	ATPB_MOUSE ATP synthase subunit beta, mitochondrial	3
sp|P70168|IMB1_MOUSE	Kpnb1	IMB1_MOUSE Importin subunit beta-1	3
sp|P49183|DNAS1_MOUSE	Dnase1	DNAS1_MOUSE Deoxyribonuclease-1	3
sp|Q8BT60|CPNE3_MOUSE	Cpne3	CPNE3_MOUSE Copine-3	3
sp|Q9EQH3|VPS35_MOUSE	Vps35	VPS35_MOUSE Vacuolar protein sorting-associated protein 35	3
sp|Q06770|CBG_MOUSE	Serpina6	CBG_MOUSE Corticosteroid-binding globulin	3
sp|Q9WVK4|EHD1_MOUSE	Ehd1	EHD1_MOUSE EH domain-containing protein 1	3
sp|Q9D0E1|HNRPM_MOUSE	Hnrnpm	HNRPM_MOUSE Heterogeneous nuclear ribonucleoprotein M	3
sp|Q62465|VAT1_MOUSE	Vat1	VAT1_MOUSE Synaptic vesicle membrane protein VAT-1 homolog	3
sp|P08030|APT_MOUSE	Aprt	APT_MOUSE Adenine phosphoribosyltransferase	3
sp|Q91V41|RAB14_MOUSE	Rab14	RAB14_MOUSE Ras-related protein Rab-14	3
sp|P52480|KPYM_MOUSE	Pkm	KPYM_MOUSE Pyruvate kinase PKM	3
sp|O35737|HNRH1_MOUSE	Hnrnph1	HNRH1_MOUSE Heterogeneous nuclear ribonucleoprotein H	3
sp|P62737|ACTA_MOUSE	Acta2	ACTA_MOUSE Actin, aortic smooth muscle	3
sp|P52430|PON1_MOUSE	Pon1	PON1_MOUSE Serum paraoxonase/arylesterase 1	3
sp|Q8VIJ6|SFPQ_MOUSE	Sfpq	SFPQ_MOUSE Splicing factor, proline- and glutamine-rich	3
sp|P68368|TBA4A_MOUSE	Tuba4a	TBA4A_MOUSE Tubulin alpha-4A chain	3
sp|Q9WVA4|TAGL2_MOUSE	Tagln2	TAGL2_MOUSE Transgelin-2	3
sp|Q9DCV7|K2C7_MOUSE	Krt7	K2C7_MOUSE Keratin, type II cytoskeletal 7	3
sp|P0C0S6|H2AZ_MOUSE	H2afz	H2AZ_MOUSE Histone H2A.Z	3
sp|P62880|GBB2_MOUSE	Gnb2	GBB2_MOUSE Guanine nucleotide-binding protein G(I)/G(S)/G(T) subunit beta-2	3
sp|P27005|S10A8_MOUSE	S100a8	S10A8_MOUSE Protein S100-A8	3
sp|P28293|CATG_MOUSE	Ctsg	CATG_MOUSE Cathepsin G	3
sp|P19973|LSP1_MOUSE	Lsp1	LSP1_MOUSE Lymphocyte-specific protein 1	3
sp|Q9D8Y0|EFHD2_MOUSE	Efhd2	EFHD2_MOUSE EF-hand domain-containing protein D2	3
tr|A8R0W3|A8R0W3_MOUSE	Esp31	A8R0W3_MOUSE Exocrine gland-secreting peptide 31	3
sp|Q08093|CNN2_MOUSE	Cnn2	CNN2_MOUSE Calponin-2	3
sp|O54824|IL16_MOUSE	Il16	IL16_MOUSE Pro-interleukin-16	3
sp|Q61462|CY24A_MOUSE	Cyba	CY24A_MOUSE Cytochrome b-245 light chain	3
sp|Q8R081|HNRPL_MOUSE	Hnrnpl	HNRPL_MOUSE Heterogeneous nuclear ribonucleoprotein L	3
sp|P01756|HVM12_MOUSE		HVM12_MOUSE Ig heavy chain V region MOPC 104E	2
tr|J3KMP9|J3KMP9_MOUSE	Scgb2a2	J3KMP9_MOUSE Protein Scgb2a2	2
sp|P01863|GCAA_MOUSE	Ighg	GCAA_MOUSE Ig gamma-2A chain C region, A allele	2
sp|P01868|IGHG1_MOUSE	Ighg1	IGHG1_MOUSE Ig gamma-1 chain C region secreted form	2
sp|Q91WP6|SPA3N_MOUSE	Serpina3n	SPA3N_MOUSE Serine protease inhibitor A3N	2
sp|O08529|CAN2_MOUSE	Capn2	CAN2_MOUSE Calpain-2 catalytic subunit	2
sp|P01592|IGJ_MOUSE	Igj	IGJ_MOUSE Immunoglobulin J chain	2
sp|P05063|ALDOC_MOUSE	Aldoc	ALDOC_MOUSE Fructose-bisphosphate aldolase C	2
sp|O89112|LANC1_MOUSE	Lancl1	LANC1_MOUSE LanC-like protein 1	2
sp|Q9CRB3|HIUH_MOUSE	Urah	HIUH_MOUSE 5-hydroxyisourate hydrolase	2
sp|Q9Z0E6|GBP2_MOUSE	Gbp2	GBP2_MOUSE Interferon-induced guanylate-binding protein 2	2
sp|Q04857|CO6A1_MOUSE	Col6a1	CO6A1_MOUSE Collagen alpha-1(VI) chain	2
tr|S4R2L0|S4R2L0_MOUSE	Scgb2b12	S4R2L0_MOUSE Protein Scgb2b12	2
sp|Q99KC8|VMA5A_MOUSE	Vwa5a	VMA5A_MOUSE von Willebrand factor A domain-containing protein 5A	2
sp|Q68FD5|CLH1_MOUSE	Cltc	CLH1_MOUSE Clathrin heavy chain 1	2
sp|Q9D2R0|AACS_MOUSE	Aacs	AACS_MOUSE Acetoacetyl-CoA synthetase	2
sp|P01898|HA10_MOUSE	H2-Q10	HA10_MOUSE H-2 class I histocompatibility antigen, Q10 alpha chain	2
sp|P51855|GSHB_MOUSE	Gss	GSHB_MOUSE Glutathione synthetase	2
sp|Q62266|SPR1A_MOUSE	Sprr1a	SPR1A_MOUSE Cornifin-A	2
sp|P29788|VTNC_MOUSE	Vtn	VTNC_MOUSE Vitronectin	2
sp|P08228|SODC_MOUSE	Sod1	SODC_MOUSE Superoxide dismutase [Cu-Zn]	2
sp|P14069|S10A6_MOUSE	S100a6	S10A6_MOUSE Protein S100-A6	2
sp|Q9CZD3|SYG_MOUSE	Gars	SYG_MOUSE Glycine--tRNA ligase	2
sp|Q9DBP5|KCY_MOUSE	Cmpk1	KCY_MOUSE UMP-CMP kinase	2
sp|P97372|PSME2_MOUSE	Psme2	PSME2_MOUSE Proteasome activator complex subunit 2	2
tr|B1AVM1|B1AVM1_MOUSE	Gm12887	B1AVM1_MOUSE Protein Gm12887	2
sp|Q9EPK6|SIL1_MOUSE	Sil1	SIL1_MOUSE Nucleotide exchange factor SIL1	2
sp|P62334|PRS10_MOUSE	Psmc6	PRS10_MOUSE 26S protease regulatory subunit 10B	2
sp|P16125|LDHB_MOUSE	Ldhb	LDHB_MOUSE L-lactate dehydrogenase B chain	2
sp|Q7TQI3|OTUB1_MOUSE	Otub1	OTUB1_MOUSE Ubiquitin thioesterase OTUB1	2
sp|P97467|AMD_MOUSE	Pam	AMD_MOUSE Peptidyl-glycine alpha-amidating monooxygenase	2
sp|P52624|UPP1_MOUSE	Upp1	UPP1_MOUSE Uridine phosphorylase 1	2
sp|Q9R0P3|ESTD_MOUSE	Esd	ESTD_MOUSE S-formylglutathione hydrolase	2
sp|P14685|PSMD3_MOUSE	Psmd3	PSMD3_MOUSE 26S proteasome non-ATPase regulatory subunit 3	2
sp|P14206|RSSA_MOUSE	Rpsa	RSSA_MOUSE 40S ribosomal protein SA	2
sp|Q99L47|F10A1_MOUSE	St13	F10A1_MOUSE Hsc70-interacting protein	2
sp|Q9CXW4|RL11_MOUSE	Rpl11	RL11_MOUSE 60S ribosomal protein L11	2
sp|P19157|GSTP1_MOUSE	Gstp1	GSTP1_MOUSE Glutathione S-transferase P 1	2
sp|Q9WTY4|AQP5_MOUSE	Aqp5	AQP5_MOUSE Aquaporin-5	2
tr|Q99J77|Q99J77_MOUSE	Nans	Q99J77_MOUSE N-acetylneuraminic acid synthase (Sialic acid synthase)	2
sp|Q9WVJ2|PSD13_MOUSE	Psmd13	PSD13_MOUSE 26S proteasome non-ATPase regulatory subunit 13	2
sp|P19221|THRB_MOUSE	F2	THRB_MOUSE Prothrombin	2
sp|P26039|TLN1_MOUSE	Tln1	TLN1_MOUSE Talin-1	2
sp|P51885|LUM_MOUSE	Lum	LUM_MOUSE Lumican	2
sp|P46467|VPS4B_MOUSE	Vps4b	VPS4B_MOUSE Vacuolar protein sorting-associated protein 4B	2
sp|Q8BVE3|VATH_MOUSE	Atp6v1h	VATH_MOUSE V-type proton ATPase subunit H	2
sp|P50580|PA2G4_MOUSE	Pa2g4	PA2G4_MOUSE Proliferation-associated protein 2G4	2
sp|Q8VCG4|CO8G_MOUSE	C8g	CO8G_MOUSE Complement component C8 gamma chain	2
sp|Q6XQH0|G3ST2_MOUSE	Gal3st2	G3ST2_MOUSE Galactose-3-O-sulfotransferase 2	2
sp|P61164|ACTZ_MOUSE	Actr1a	ACTZ_MOUSE Alpha-centractin	2
sp|O55029|COPB2_MOUSE	Copb2	COPB2_MOUSE Coatomer subunit beta'	2
sp|P45700|MA1A1_MOUSE	Man1a1	MA1A1_MOUSE Mannosyl-oligosaccharide 1,2-alpha-mannosidase IA	2
sp|P62814|VATB2_MOUSE	Atp6v1b2	VATB2_MOUSE V-type proton ATPase subunit B, brain isoform	2
sp|Q9QYI6|DNJB9_MOUSE	Dnajb9	DNJB9_MOUSE DnaJ homolog subfamily B member 9	2
tr|J3QK77|J3QK77_MOUSE	Scgb2b20	J3QK77_MOUSE Secretoglobin family 2B member 20	2
sp|Q9EST5|AN32B_MOUSE	Anp32b	AN32B_MOUSE Acidic leucine-rich nuclear phosphoprotein 32 family member B	2
sp|Q8VDM4|PSMD2_MOUSE	Psmd2	PSMD2_MOUSE 26S proteasome non-ATPase regulatory subunit 2	2
sp|P28798|GRN_MOUSE	Grn	GRN_MOUSE Granulins	2
sp|Q9Z1B7|MK13_MOUSE	Mapk13	MK13_MOUSE Mitogen-activated protein kinase 13	2
sp|P61089|UBE2N_MOUSE	Ube2n	UBE2N_MOUSE Ubiquitin-conjugating enzyme E2 N	2
sp|O70435|PSA3_MOUSE	Psma3	PSA3_MOUSE Proteasome subunit alpha type-3	2
sp|Q99MN1|SYK_MOUSE	Kars	SYK_MOUSE Lysine--tRNA ligase	2
sp|Q8BHN3|GANAB_MOUSE	Ganab	GANAB_MOUSE Neutral alpha-glucosidase AB	2
sp|P31532|SAA4_MOUSE	Saa4	SAA4_MOUSE Serum amyloid A-4 protein	2
sp|P50543|S10AB_MOUSE	S100a11	S10AB_MOUSE Protein S100-A11	2
sp|P10605|CATB_MOUSE	Ctsb	CATB_MOUSE Cathepsin B	2
sp|Q99KQ4|NAMPT_MOUSE	Nampt	NAMPT_MOUSE Nicotinamide phosphoribosyltransferase	2
sp|P80314|TCPB_MOUSE	Cct2	TCPB_MOUSE T-complex protein 1 subunit beta	2
sp|Q9QXC1|FETUB_MOUSE	Fetub	FETUB_MOUSE Fetuin-B	2
sp|Q80UG5|SEPT9_MOUSE	2018-09-10	SEPT9_MOUSE Septin-9	2
sp|P26043|RADI_MOUSE	Rdx	RADI_MOUSE Radixin	2
sp|Q9R1P1|PSB3_MOUSE	Psmb3	PSB3_MOUSE Proteasome subunit beta type-3	2
sp|Q9JLJ2|AL9A1_MOUSE	Aldh9a1	AL9A1_MOUSE 4-trimethylaminobutyraldehyde dehydrogenase	2
sp|Q62418|DBNL_MOUSE	Dbnl	DBNL_MOUSE Drebrin-like protein	2
sp|P48025|KSYK_MOUSE	Syk	KSYK_MOUSE Tyrosine-protein kinase SYK	2
sp|Q9JIF7|COPB_MOUSE	Copb1	COPB_MOUSE Coatomer subunit beta	2
sp|P62137|PP1A_MOUSE	Ppp1ca	PP1A_MOUSE Serine/threonine-protein phosphatase PP1-alpha catalytic subunit	2
sp|P01887|B2MG_MOUSE	B2m	B2MG_MOUSE Beta-2-microglobulin	2
sp|Q5XJY5|COPD_MOUSE	Arcn1	COPD_MOUSE Coatomer subunit delta	2
sp|Q61129|CFAI_MOUSE	Cfi	CFAI_MOUSE Complement factor I	2
sp|P49722|PSA2_MOUSE	Psma2	PSA2_MOUSE Proteasome subunit alpha type-2	2
sp|P43276|H15_MOUSE	Hist1h1b	H15_MOUSE Histone H1.5	2
sp|P49312|ROA1_MOUSE	Hnrnpa1	ROA1_MOUSE Heterogeneous nuclear ribonucleoprotein A1	2
sp|Q9D0F9|PGM1_MOUSE	Pgm1	PGM1_MOUSE Phosphoglucomutase-1	2
tr|E9Q1N0|E9Q1N0_MOUSE	4932431P20Rik	E9Q1N0_MOUSE Protein 4932431P20Rik	2
sp|P47811|MK14_MOUSE	Mapk14	MK14_MOUSE Mitogen-activated protein kinase 14	2
tr|A2AKN8|A2AKN8_MOUSE	Mup8	A2AKN8_MOUSE Major urinary protein 5	2
sp|P63328|PP2BA_MOUSE	Ppp3ca	PP2BA_MOUSE Serine/threonine-protein phosphatase 2B catalytic subunit alpha isoform	2
sp|P62715|PP2AB_MOUSE	Ppp2cb	PP2AB_MOUSE Serine/threonine-protein phosphatase 2A catalytic subunit beta isoform	2
sp|Q3UW53|NIBAN_MOUSE	Fam129a	NIBAN_MOUSE Protein Niban	2
sp|Q8BJR6|PRS27_MOUSE	Prss27	PRS27_MOUSE Serine protease 27	2
sp|O55131|SEPT7_MOUSE	2018-09-08	SEPT7_MOUSE Septin-7	2
sp|Q00519|XDH_MOUSE	Xdh	XDH_MOUSE Xanthine dehydrogenase/oxidase	2
sp|P29341|PABP1_MOUSE	Pabpc1	PABP1_MOUSE Polyadenylate-binding protein 1	2
sp|P82198|BGH3_MOUSE	Tgfbi	BGH3_MOUSE Transforming growth factor-beta-induced protein ig-h3	2
sp|P54923|ADPRH_MOUSE	Adprh	ADPRH_MOUSE [Protein ADP-ribosylarginine] hydrolase	2
sp|Q8BM72|HSP13_MOUSE	Hspa13	HSP13_MOUSE Heat shock 70 kDa protein 13	2
sp|P27661|H2AX_MOUSE	H2afx	H2AX_MOUSE Histone H2AX	2
sp|P11352|GPX1_MOUSE	Gpx1	GPX1_MOUSE Glutathione peroxidase 1	2
sp|P63158|HMGB1_MOUSE	Hmgb1	HMGB1_MOUSE High mobility group protein B1	2
sp|P68510|1433F_MOUSE	Ywhah	1433F_MOUSE 14-3-3 protein eta	2
tr|Q3UWK8|Q3UWK8_MOUSE	Serpinb6d	Q3UWK8_MOUSE MCG20280	2
sp|Q60631|GRB2_MOUSE	Grb2	GRB2_MOUSE Growth factor receptor-bound protein 2	2
sp|P58389|PTPA_MOUSE	Ppp2r4	PTPA_MOUSE Serine/threonine-protein phosphatase 2A activator	2
sp|Q61036|PAK3_MOUSE	Pak3	PAK3_MOUSE Serine/threonine-protein kinase PAK 3	2
sp|P22752|H2A1_MOUSE	Hist1h2ab	H2A1_MOUSE Histone H2A type 1	2
sp|Q9Z2K1|K1C16_MOUSE	Krt16	K1C16_MOUSE Keratin, type I cytoskeletal 16	2
sp|Q99020|ROAA_MOUSE	Hnrnpab	ROAA_MOUSE Heterogeneous nuclear ribonucleoprotein A/B	2
tr|J3QPG9|J3QPG9_MOUSE	Gm21718	J3QPG9_MOUSE Protein Gm21718	2
sp|P63001|RAC1_MOUSE	Rac1	RAC1_MOUSE Ras-related C3 botulinum toxin substrate 1	2
sp|Q9QUH0|GLRX1_MOUSE	Glrx	GLRX1_MOUSE Glutaredoxin-1	2
sp|Q61210|ARHG1_MOUSE	Arhgef1	ARHG1_MOUSE Rho guanine nucleotide exchange factor 1	2
sp|Q3UZZ4|OLFM4_MOUSE	Olfm4	OLFM4_MOUSE Olfactomedin-4	2
sp|P51150|RAB7A_MOUSE	Rab7a	RAB7A_MOUSE Ras-related protein Rab-7a	2
sp|Q8CHP8|PGP_MOUSE	Pgp	PGP_MOUSE Phosphoglycolate phosphatase	2
sp|Q61400|CEAMA_MOUSE	Ceacam10	CEAMA_MOUSE Carcinoembryonic antigen-related cell adhesion molecule 10	2
sp|P08752|GNAI2_MOUSE	Gnai2	GNAI2_MOUSE Guanine nucleotide-binding protein G(i) subunit alpha-2	2
sp|P17225|PTBP1_MOUSE	Ptbp1	PTBP1_MOUSE Polypyrimidine tract-binding protein 1	2
sp|Q01730|RSU1_MOUSE	Rsu1	RSU1_MOUSE Ras suppressor protein 1	2
sp|Q9ERL7|GMFG_MOUSE	Gmfg	GMFG_MOUSE Glia maturation factor gamma	2
sp|Q8VCI0|PLBL1_MOUSE	Plbd1	PLBL1_MOUSE Phospholipase B-like 1	2
sp|O88593|PGRP1_MOUSE	Pglyrp1	PGRP1_MOUSE Peptidoglycan recognition protein 1	2
sp|P43142|GP182_MOUSE	Gpr182	GP182_MOUSE G-protein coupled receptor 182	1
sp|P01631|KV2A7_MOUSE		KV2A7_MOUSE Ig kappa chain V-II region 26-10	1
sp|P01867|IGG2B_MOUSE	Igh-3	IGG2B_MOUSE Ig gamma-2B chain C region	1
sp|P01660|KV3A8_MOUSE		KV3A8_MOUSE Ig kappa chain V-III region PC 3741/TEPC 111	1
sp|Q9D2V7|CORO7_MOUSE	Coro7	CORO7_MOUSE Coronin-7	1
sp|P23927|CRYAB_MOUSE	Cryab	CRYAB_MOUSE Alpha-crystallin B chain	1
sp|Q64339|ISG15_MOUSE	Isg15	ISG15_MOUSE Ubiquitin-like protein ISG15	1
sp|Q922Q9|CHID1_MOUSE	Chid1	CHID1_MOUSE Chitinase domain-containing protein 1	1
sp|Q61702|ITIH1_MOUSE	Itih1	ITIH1_MOUSE Inter-alpha-trypsin inhibitor heavy chain H1	1
sp|Q61205|PA1B3_MOUSE	Pafah1b3	PA1B3_MOUSE Platelet-activating factor acetylhydrolase IB subunit gamma	1
sp|P15626|GSTM2_MOUSE	Gstm2	GSTM2_MOUSE Glutathione S-transferase Mu 2	1
tr|D3YWD1|D3YWD1_MOUSE	Col6a3	D3YWD1_MOUSE Protein Col6a3 (Fragment)	1
sp|Q05816|FABP5_MOUSE	Fabp5	FABP5_MOUSE Fatty acid-binding protein, epidermal	1
sp|Q61704|ITIH3_MOUSE	Itih3	ITIH3_MOUSE Inter-alpha-trypsin inhibitor heavy chain H3	1
sp|Q00724|RET4_MOUSE	Rbp4	RET4_MOUSE Retinol-binding protein 4	1
sp|O35367|KERA_MOUSE	Kera	KERA_MOUSE Keratocan	1
sp|Q923D2|BLVRB_MOUSE	Blvrb	BLVRB_MOUSE Flavin reductase (NADPH)	1
sp|P62270|RS18_MOUSE	Rps18	RS18_MOUSE 40S ribosomal protein S18	1
sp|Q64669|NQO1_MOUSE	Nqo1	NQO1_MOUSE NAD(P)H dehydrogenase [quinone] 1	1
sp|Q99K85|SERC_MOUSE	Psat1	SERC_MOUSE Phosphoserine aminotransferase	1
sp|Q3UZZ6|ST1D1_MOUSE	Sult1d1	ST1D1_MOUSE Sulfotransferase 1 family member D1	1
sp|Q08652|RET2_MOUSE	Rbp2	RET2_MOUSE Retinol-binding protein 2	1
sp|P08226|APOE_MOUSE	Apoe	APOE_MOUSE Apolipoprotein E	1
tr|B1AVU4|B1AVU4_MOUSE	Gm14744	B1AVU4_MOUSE Protein Gm14744	1
sp|Q7TSV4|PGM2_MOUSE	Pgm2	PGM2_MOUSE Phosphoglucomutase-2	1
sp|Q9DBB9|CPN2_MOUSE	Cpn2	CPN2_MOUSE Carboxypeptidase N subunit 2	1
sp|Q9JII6|AK1A1_MOUSE	Akr1a1	AK1A1_MOUSE Alcohol dehydrogenase [NADP(+)]	1
sp|Q91WQ3|SYYC_MOUSE	Yars	SYYC_MOUSE Tyrosine--tRNA ligase, cytoplasmic	1
tr|Q61635|Q61635_MOUSE	Ifi47	Q61635_MOUSE GTP-binding protein	1
sp|Q9CQM9|GLRX3_MOUSE	Glrx3	GLRX3_MOUSE Glutaredoxin-3	1
sp|P26638|SYSC_MOUSE	Sars	SYSC_MOUSE Serine--tRNA ligase, cytoplasmic	1
sp|P35505|FAAA_MOUSE	Fah	FAAA_MOUSE Fumarylacetoacetase	1
sp|P63028|TCTP_MOUSE	Tpt1	TCTP_MOUSE Translationally-controlled tumor protein	1
tr|D3Z5G7|D3Z5G7_MOUSE	Ces1b	D3Z5G7_MOUSE Protein Ces1b	1
sp|P70266|F261_MOUSE	Pfkfb1	F261_MOUSE 6-phosphofructo-2-kinase/fructose-2,6-bisphosphatase 1	1
sp|O88685|PRS6A_MOUSE	Psmc3	PRS6A_MOUSE 26S protease regulatory subunit 6A	1
sp|Q9QYJ0|DNJA2_MOUSE	Dnaja2	DNJA2_MOUSE DnaJ homolog subfamily A member 2	1
sp|Q9Z183|PADI4_MOUSE	Padi4	PADI4_MOUSE Protein-arginine deiminase type-4	1
sp|P26262|KLKB1_MOUSE	Klkb1	KLKB1_MOUSE Plasma kallikrein	1
tr|D3YXF5|D3YXF5_MOUSE	C7	D3YXF5_MOUSE Oxidation resistance protein 1	1
sp|Q80VQ0|AL3B1_MOUSE	Aldh3b1	AL3B1_MOUSE Aldehyde dehydrogenase family 3 member B1	1
sp|Q9Z1Q9|SYVC_MOUSE	Vars	SYVC_MOUSE Valine--tRNA ligase	1
sp|P68040|GBLP_MOUSE	Gnb2l1	GBLP_MOUSE Guanine nucleotide-binding protein subunit beta-2-like 1	1
sp|Q3ULJ0|GPD1L_MOUSE	Gpd1l	GPD1L_MOUSE Glycerol-3-phosphate dehydrogenase 1-like protein	1
tr|G3X8U3|G3X8U3_MOUSE	2210016F16Rik	G3X8U3_MOUSE MCG6895	1
sp|Q8K0C9|GMDS_MOUSE	Gmds	GMDS_MOUSE GDP-mannose 4,6 dehydratase	1
tr|E9Q6D8|E9Q6D8_MOUSE	C6	E9Q6D8_MOUSE Protein C6	1
sp|Q9JL26|FMNL_MOUSE	Fmnl1	FMNL_MOUSE Formin-like protein 1	1
sp|Q6IRT3|PARI_MOUSE	Parpbp	PARI_MOUSE PCNA-interacting partner	1
sp|P70670|NACAM_MOUSE	Naca	NACAM_MOUSE Nascent polypeptide-associated complex subunit alpha, muscle-specific form	1
sp|Q3V1L4|5NTC_MOUSE	Nt5c2	5NTC_MOUSE Cytosolic purine 5'-nucleotidase	1
sp|P70349|HINT1_MOUSE	Hint1	HINT1_MOUSE Histidine triad nucleotide-binding protein 1	1
sp|Q60930|VDAC2_MOUSE	Vdac2	VDAC2_MOUSE Voltage-dependent anion-selective channel protein 2	1
sp|Q0VFX2|CI117_MOUSE		CI117_MOUSE Uncharacterized protein C9orf117 homolog	1
sp|Q9D711|PIR_MOUSE	Pir	PIR_MOUSE Pirin	1
sp|P12382|K6PL_MOUSE	Pfkl	K6PL_MOUSE 6-phosphofructokinase, liver type	1
sp|P32921|SYWC_MOUSE	Wars	SYWC_MOUSE Tryptophan--tRNA ligase, cytoplasmic	1
sp|Q9D1E6|TBCB_MOUSE	Tbcb	TBCB_MOUSE Tubulin-folding cofactor B	1
sp|P46471|PRS7_MOUSE	Psmc2	PRS7_MOUSE 26S protease regulatory subunit 7	1
sp|P49182|HEP2_MOUSE	Serpind1	HEP2_MOUSE Heparin cofactor 2	1
sp|P57776|EF1D_MOUSE	Eef1d	EF1D_MOUSE Elongation factor 1-delta	1
sp|Q8R016|BLMH_MOUSE	Blmh	BLMH_MOUSE Bleomycin hydrolase	1
sp|P01942|HBA_MOUSE	Hba	HBA_MOUSE Hemoglobin subunit alpha	1
sp|P45377|ALD2_MOUSE	Akr1b8	ALD2_MOUSE Aldose reductase-related protein 2	1
sp|P05214|TBA3_MOUSE	Tuba3a	TBA3_MOUSE Tubulin alpha-3 chain	1
sp|Q9JKR6|HYOU1_MOUSE	Hyou1	HYOU1_MOUSE Hypoxia up-regulated protein 1	1
sp|P42225|STAT1_MOUSE	Stat1	STAT1_MOUSE Signal transducer and activator of transcription 1	1
sp|P63330|PP2AA_MOUSE	Ppp2ca	PP2AA_MOUSE Serine/threonine-protein phosphatase 2A catalytic subunit alpha isoform	1
sp|P62918|RL8_MOUSE	Rpl8	RL8_MOUSE 60S ribosomal protein L8	1
sp|Q6ZQ38|CAND1_MOUSE	Cand1	CAND1_MOUSE Cullin-associated NEDD8-dissociated protein 1	1
sp|O70475|UGDH_MOUSE	Ugdh	UGDH_MOUSE UDP-glucose 6-dehydrogenase	1
sp|P99026|PSB4_MOUSE	Psmb4	PSB4_MOUSE Proteasome subunit beta type-4	1
sp|P62821|RAB1A_MOUSE	Rab1A	RAB1A_MOUSE Ras-related protein Rab-1A	1
sp|P62196|PRS8_MOUSE	Psmc5	PRS8_MOUSE 26S protease regulatory subunit 8	1
sp|O54990|PROM1_MOUSE	Prom1	PROM1_MOUSE Prominin-1	1
sp|O88487|DC1I2_MOUSE	Dync1i2	DC1I2_MOUSE Cytoplasmic dynein 1 intermediate chain 2	1
sp|P63005|LIS1_MOUSE	Pafah1b1	LIS1_MOUSE Platelet-activating factor acetylhydrolase IB subunit alpha	1
sp|P15864|H12_MOUSE	Hist1h1c	H12_MOUSE Histone H1.2	1
sp|Q8BTZ7|GMPPB_MOUSE	Gmppb	GMPPB_MOUSE Mannose-1-phosphate guanyltransferase beta	1
sp|P97821|CATC_MOUSE	Ctsc	CATC_MOUSE Dipeptidyl peptidase 1	1
sp|P09405|NUCL_MOUSE	Ncl	NUCL_MOUSE Nucleolin	1
sp|Q99PL5|RRBP1_MOUSE	Rrbp1	RRBP1_MOUSE Ribosome-binding protein 1	1
sp|P62830|RL23_MOUSE	Rpl23	RL23_MOUSE 60S ribosomal protein L23	1
sp|Q9D1A2|CNDP2_MOUSE	Cndp2	CNDP2_MOUSE Cytosolic non-specific dipeptidase	1
sp|Q3U1J4|DDB1_MOUSE	Ddb1	DDB1_MOUSE DNA damage-binding protein 1	1
sp|P97351|RS3A_MOUSE	Rps3a	RS3A_MOUSE 40S ribosomal protein S3a	1
sp|P62810|WFD18_MOUSE	Wfdc18	WFD18_MOUSE WAP four-disulfide core domain protein 18	1
sp|P25444|RS2_MOUSE	Rps2	RS2_MOUSE 40S ribosomal protein S2	1
sp|Q9DAR7|DCPS_MOUSE	Dcps	DCPS_MOUSE m7GpppX diphosphatase	1
sp|Q6P5F9|XPO1_MOUSE	Xpo1	XPO1_MOUSE Exportin-1	1
sp|Q7TNG5|EMAL2_MOUSE	Eml2	EMAL2_MOUSE Echinoderm microtubule-associated protein-like 2	1
sp|Q9DB16|CB39L_MOUSE	Cab39l	CB39L_MOUSE Calcium-binding protein 39-like	1
sp|P28656|NP1L1_MOUSE	Nap1l1	NP1L1_MOUSE Nucleosome assembly protein 1-like 1	1
sp|P62242|RS8_MOUSE	Rps8	RS8_MOUSE 40S ribosomal protein S8	1
sp|P09803|CADH1_MOUSE	Cdh1	CADH1_MOUSE Cadherin-1	1
sp|Q6ZQK5|ACAP2_MOUSE	Acap2	ACAP2_MOUSE Arf-GAP with coiled-coil, ANK repeat and PH domain-containing protein 2	1
sp|Q8BI08|MAL2_MOUSE	Mal2	MAL2_MOUSE Protein MAL2	1
sp|Q60737|CSK21_MOUSE	Csnk2a1	CSK21_MOUSE Casein kinase II subunit alpha	1
sp|P27870|VAV_MOUSE	Vav1	VAV_MOUSE Proto-oncogene vav	1
sp|Q6PDM2|SRSF1_MOUSE	Srsf1	SRSF1_MOUSE Serine/arginine-rich splicing factor 1	1
sp|O35286|DHX15_MOUSE	Dhx15	DHX15_MOUSE Putative pre-mRNA-splicing factor ATP-dependent RNA helicase DHX15	1
sp|Q9Z0N1|IF2G_MOUSE	Eif2s3x	IF2G_MOUSE Eukaryotic translation initiation factor 2 subunit 3, X-linked	1
sp|P70195|PSB7_MOUSE	Psmb7	PSB7_MOUSE Proteasome subunit beta type-7	1
sp|Q63844|MK03_MOUSE	Mapk3	MK03_MOUSE Mitogen-activated protein kinase 3	1
sp|Q8C0E2|VP26B_MOUSE	Vps26b	VP26B_MOUSE Vacuolar protein sorting-associated protein 26B	1
sp|P70158|ASM3A_MOUSE	Smpdl3a	ASM3A_MOUSE Acid sphingomyelinase-like phosphodiesterase 3a	1
sp|Q8CBW3|ABI1_MOUSE	Abi1	ABI1_MOUSE Abl interactor 1	1
sp|Q9WUU7|CATZ_MOUSE	Ctsz	CATZ_MOUSE Cathepsin Z	1
sp|P22892|AP1G1_MOUSE	Ap1g1	AP1G1_MOUSE AP-1 complex subunit gamma-1	1
sp|Q9JMH6|TRXR1_MOUSE	Txnrd1	TRXR1_MOUSE Thioredoxin reductase 1, cytoplasmic	1
sp|P10404|ENV1_MOUSE		ENV1_MOUSE MLV-related proviral Env polyprotein	1
sp|Q9QZ88|VPS29_MOUSE	Vps29	VPS29_MOUSE Vacuolar protein sorting-associated protein 29	1
sp|P05555|ITAM_MOUSE	Itgam	ITAM_MOUSE Integrin alpha-M	1
sp|Q99JI4|PSMD6_MOUSE	Psmd6	PSMD6_MOUSE 26S proteasome non-ATPase regulatory subunit 6	1
tr|A8R0X1|A8R0X1_MOUSE	Esp38	A8R0X1_MOUSE Exocrine gland-secreting peptide 38	1
sp|Q9R1P3|PSB2_MOUSE	Psmb2	PSB2_MOUSE Proteasome subunit beta type-2	1
sp|P62754|RS6_MOUSE	Rps6	RS6_MOUSE 40S ribosomal protein S6	1
sp|Q3U9G9|LBR_MOUSE	Lbr	LBR_MOUSE Lamin-B receptor	1
sp|Q60692|PSB6_MOUSE	Psmb6	PSB6_MOUSE Proteasome subunit beta type-6	1
sp|D3Z6Q9|BIN2_MOUSE	Bin2	BIN2_MOUSE Bridging integrator 2	1
sp|Q9CR86|CHSP1_MOUSE	Carhsp1	CHSP1_MOUSE Calcium-regulated heat stable protein 1	1
sp|Q61166|MARE1_MOUSE	Mapre1	MARE1_MOUSE Microtubule-associated protein RP/EB family member 1	1
sp|Q9CZU6|CISY_MOUSE	Cs	CISY_MOUSE Citrate synthase, mitochondrial	1
tr|E9Q6J6|E9Q6J6_MOUSE	Psg20	E9Q6J6_MOUSE Protein Psg20	1
sp|Q5SX39|MYH4_MOUSE	Myh4	MYH4_MOUSE Myosin-4	1
sp|Q9D6Y7|MSRA_MOUSE	Msra	MSRA_MOUSE Mitochondrial peptide methionine sulfoxide reductase	1
sp|P05201|AATC_MOUSE	Got1	AATC_MOUSE Aspartate aminotransferase, cytoplasmic	1
sp|P70677|CASP3_MOUSE	Casp3	CASP3_MOUSE Caspase-3	1
sp|P26369|U2AF2_MOUSE	U2af2	U2AF2_MOUSE Splicing factor U2AF 65 kDa subunit	1
sp|Q8R1J9|TOR2A_MOUSE	Tor2a	TOR2A_MOUSE Torsin-2A	1
sp|Q9QZQ8|H2AY_MOUSE	H2afy	H2AY_MOUSE Core histone macro-H2A.1	1
sp|Q571E4|GALNS_MOUSE	Galns	GALNS_MOUSE N-acetylgalactosamine-6-sulfatase	1
tr|E9QNN1|E9QNN1_MOUSE	Dhx9	E9QNN1_MOUSE ATP-dependent RNA helicase A	1
sp|P35276|RAB3D_MOUSE	Rab3d	RAB3D_MOUSE Ras-related protein Rab-3D	1
sp|P30355|AL5AP_MOUSE	Alox5ap	AL5AP_MOUSE Arachidonate 5-lipoxygenase-activating protein	1
sp|P29416|HEXA_MOUSE	Hexa	HEXA_MOUSE Beta-hexosaminidase subunit alpha	1
sp|Q921F2|TADBP_MOUSE	Tardbp	TADBP_MOUSE TAR DNA-binding protein 43	1
sp|Q9D6Y9|GLGB_MOUSE	Gbe1	GLGB_MOUSE 1,4-alpha-glucan-branching enzyme	1
sp|Q9D7G0|PRPS1_MOUSE	Prps1	PRPS1_MOUSE Ribose-phosphate pyrophosphokinase 1	1
sp|P01897|HA1L_MOUSE	H2-L	HA1L_MOUSE H-2 class I histocompatibility antigen, L-D alpha chain	1
sp|Q61137|ASTN1_MOUSE	Astn1	ASTN1_MOUSE Astrotactin-1	1
sp|Q9QY40|PLXB3_MOUSE	Plxnb3	PLXB3_MOUSE Plexin-B3	1
sp|Q62523|ZYX_MOUSE	Zyx	ZYX_MOUSE Zyxin	1
sp|Q03249|GALT_MOUSE	Galt	GALT_MOUSE Galactose-1-phosphate uridylyltransferase	1
sp|Q3TBD2|HMHA1_MOUSE	Hmha1	HMHA1_MOUSE Minor histocompatibility protein HA-1	1
sp|Q8VEN2|PLET1_MOUSE	Plet1	PLET1_MOUSE Placenta-expressed transcript 1 protein	1
sp|Q9Z1E4|GYS1_MOUSE	Gys1	GYS1_MOUSE Glycogen [starch] synthase, muscle	1
sp|Q8K352|SASH3_MOUSE	Sash3	SASH3_MOUSE SAM and SH3 domain-containing protein 3	1
sp|Q8VI36|PAXI_MOUSE	Pxn	PAXI_MOUSE Paxillin	1
sp|P47968|RPIA_MOUSE	Rpia	RPIA_MOUSE Ribose-5-phosphate isomerase	1
sp|O88531|PPT1_MOUSE	Ppt1	PPT1_MOUSE Palmitoyl-protein thioesterase 1	1
sp|Q61805|LBP_MOUSE	Lbp	LBP_MOUSE Lipopolysaccharide-binding protein	1
sp|P05480|SRC_MOUSE	Src	SRC_MOUSE Neuronal proto-oncogene tyrosine-protein kinase Src	1
sp|Q9Z204|HNRPC_MOUSE	Hnrnpc	HNRPC_MOUSE Heterogeneous nuclear ribonucleoproteins C1/C2	1
sp|P32037|GTR3_MOUSE	Slc2a3	GTR3_MOUSE Solute carrier family 2, facilitated glucose transporter member 3	1
sp|Q9Z0S1|BPNT1_MOUSE	Bpnt1	BPNT1_MOUSE 3'(2'),5'-bisphosphate nucleotidase 1	1
sp|Q3TEA8|HP1B3_MOUSE	Hp1bp3	HP1B3_MOUSE Heterochromatin protein 1-binding protein 3	1
sp|Q91YI4|ARRB2_MOUSE	Arrb2	ARRB2_MOUSE Beta-arrestin-2	1
sp|Q6NZM9|HDAC4_MOUSE	Hdac4	HDAC4_MOUSE Histone deacetylase 4	1
sp|Q8BGB5|LIMD2_MOUSE	Limd2	LIMD2_MOUSE LIM domain-containing protein 2	1
tr|Q8K426|Q8K426_MOUSE	Retnlg	Q8K426_MOUSE Myeloid cysteine-rich protein	1
sp|P15948|K1B22_MOUSE	Klk1b22	K1B22_MOUSE Kallikrein 1-related peptidase b22	1
sp|P00796|RENI2_MOUSE	Ren2	RENI2_MOUSE Renin-2	1
