# Supplementary material for: Impact of Microbiota on Resistance to Ocular Pseudomonas aeruginosa-Induced Keratitis
Source: PLoS Pathog. 2016 Sep 22;12(9):e1005855. doi: 10.1371/journal.ppat.1005855 (PMC5033354; doi:10.1371/journal.ppat.1005855)
Supplement: S2 Table — UniProt protein IDs, gene symbols, description, spectral counts, fold change, and Benjamini-Hochberg FDR corrected p-values are listed. The listed proteins were identified with more than 4 unique peptides cut-off and showed more than 1.75-fold change in the expression levels. (XLSX) [file ppat.1005855.s006.xlsx]

## Sheet: Sheet1
Supplementary table 2. Significantly decreased proteins in the ocular washes of GF mice when compared to SPF mice identified by the LC-MS/MS analysis.
The listed proteins were identified with more than 4 unique peptides cut off.				SPF/GF
Protein Id (Uniprot)	Gene Symbol	Description	quantified spectral counts	Fold change	FDR
sp|P07724|ALBU_MOUSE	Alb	ALBU_MOUSE Serum albumin	93	2.90384	0.000264698
sp|P01027|CO3_MOUSE	C3	CO3_MOUSE Complement C3	83	2.11235	0.000264698
sp|Q921I1|TRFE_MOUSE	Tf	TRFE_MOUSE Serotransferrin	59	3.63776	0.000433857
sp|Q61233|PLSL_MOUSE	Lcp1	PLSL_MOUSE Plastin-2	38	4.20566	0.00179717
sp|P52480-2|KPYM_MOUSE	Pkm	KPYM_MOUSE Isoform M1 of Pyruvate kinase PKM	35	1.64425	0.0304538
sp|P28665|MUG1_MOUSE	Mug1	MUG1_MOUSE Murinoglobulin-1	34	2.20342	0.000497056
sp|P24527|LKHA4_MOUSE	Lta4h	LKHA4_MOUSE Leukotriene A-4 hydrolase	33	2.33196	0.00326073
sp|Q91X72|HEMO_MOUSE	Hpx	HEMO_MOUSE Hemopexin	26	1.86317	0.0142742
sp|Q61147|CERU_MOUSE	Cp	CERU_MOUSE Ceruloplasmin	25	1.81752	0.00123157
sp|P06745|G6PI_MOUSE	Gpi	G6PI_MOUSE Glucose-6-phosphate isomerase	23	1.84385	0.004816
sp|P21614|VTDB_MOUSE	Gc	VTDB_MOUSE Vitamin D-binding protein	23	2.52152	0.000676853
sp|Q9D154|ILEUA_MOUSE	Serpinb1a	ILEUA_MOUSE Leukocyte elastase inhibitor A	21	2.23653	0.00251664
sp|P07758|A1AT1_MOUSE	Serpina1a	A1AT1_MOUSE Alpha-1-antitrypsin 1-1	20	5.24805	0.000363541
sp|O89053|COR1A_MOUSE	Coro1a	COR1A_MOUSE Coronin-1A	19	2.40422	0.0138575
sp|P40124|CAP1_MOUSE	Cap1	CAP1_MOUSE Adenylyl cyclase-associated protein 1	19	1.95304	0.04252
sp|O08677-2|KNG1_MOUSE	Kng1	KNG1_MOUSE Isoform LMW of Kininogen-1	18	1.95626	0.00503502
tr|G3X8T9|G3X8T9_MOUSE	Serpina3n	G3X8T9_MOUSE Serine (Or cysteine) peptidase inhibitor, clade A, member 3N, isoform CRA_a	18	3.24494	0.0466975
sp|P29351|PTN6_MOUSE	Ptpn6	PTN6_MOUSE Tyrosine-protein phosphatase non-receptor type 6	17	1.69582	0.0071832
sp|Q9DCD0|6PGD_MOUSE	Pgd	6PGD_MOUSE 6-phosphogluconate dehydrogenase, decarboxylating	17	2.4033	0.0302049
sp|Q00623|APOA1_MOUSE	Apoa1	APOA1_MOUSE Apolipoprotein A-I	16	1.78355	0.00933882
sp|O70145|NCF2_MOUSE	Ncf2	NCF2_MOUSE Neutrophil cytosol factor 2	15	2.08522	0.00227901
sp|P20918|PLMN_MOUSE	Plg	PLMN_MOUSE Plasminogen	15	1.67934	0.0491452
sp|Q99JY9|ARP3_MOUSE	Actr3	ARP3_MOUSE Actin-related protein 3	15	1.9772	0.0492851
sp|P06728|APOA4_MOUSE	Apoa4	APOA4_MOUSE Apolipoprotein A-IV	15	1.71692	0.0378905
sp|Q61599|GDIR2_MOUSE	Arhgdib	GDIR2_MOUSE Rho GDP-dissociation inhibitor 2	14	3.73605	0.0145439
sp|P47791|GSHR_MOUSE	Gsr	GSHR_MOUSE Glutathione reductase, mitochondrial	14	2.28941	0.0266214
sp|O35744|CHIL3_MOUSE	Chil3	CHIL3_MOUSE Chitinase-like protein 3 Ym1	14	5.40006	0.00378632
sp|Q09014|NCF1_MOUSE	Ncf1	NCF1_MOUSE Neutrophil cytosol factor 1	13	3.41981	0.00179717
sp|P23953|EST1C_MOUSE	Ces1c	EST1C_MOUSE Carboxylesterase 1C	13	2.92168	0.000676853
tr|O08692|O08692_MOUSE	Ngp	O08692_MOUSE Myeloid bactenecin (F1)	13	3.95743	0.00348777
sp|A6X935|ITIH4_MOUSE	Itih4	ITIH4_MOUSE Inter alpha-trypsin inhibitor, heavy chain 4	12	1.63336	0.0156041
sp|P31725|S10A9_MOUSE	S100a9	S10A9_MOUSE Protein S100-A9	12	5.78108	0.0447341
sp|Q3TRM8|HXK3_MOUSE	Hk3	HXK3_MOUSE Hexokinase-3	12	1.86331	0.0478987
sp|P04186|CFAB_MOUSE	Cfb	CFAB_MOUSE Complement factor B	12	2.10001	0.00258467
sp|Q8K1B8|URP2_MOUSE	Fermt3	URP2_MOUSE Fermitin family homolog 3	11	2.03711	0.0374716
sp|Q9DBJ1|PGAM1_MOUSE	Pgam1	PGAM1_MOUSE Phosphoglycerate mutase 1	11	1.95191	0.0388122
sp|P18760|COF1_MOUSE	Cfl1	COF1_MOUSE Cofilin-1	11	1.94973	0.0378905
sp|P11835|ITB2_MOUSE	Itgb2	ITB2_MOUSE Integrin beta-2	11	2.03425	0.00542838
sp|P97369|NCF4_MOUSE	Ncf4	NCF4_MOUSE Neutrophil cytosol factor 4	10	1.74655	0.00447762
sp|P11672|NGAL_MOUSE	Lcn2	NGAL_MOUSE Neutrophil gelatinase-associated lipocalin	9	5.07769	0.00155212
sp|P47738|ALDH2_MOUSE	Aldh2	ALDH2_MOUSE Aldehyde dehydrogenase, mitochondrial	9	1.50398	0.032536
sp|P06683|CO9_MOUSE	C9	CO9_MOUSE Complement component C9	9	2.21204	0.0331975
sp|P01878|IGHA_MOUSE	IgA	IGHA_MOUSE Ig alpha chain C region	9	7.87591	0.00133171
sp|Q921M7|FA49B_MOUSE	Fam49b	FA49B_MOUSE Protein FAM49B	8	1.8075	0.0021168
sp|Q9WV32|ARC1B_MOUSE	Arpc1b	ARC1B_MOUSE Actin-related protein 2/3 complex subunit 1B	8	1.91196	0.0296178
sp|P22599|A1AT2_MOUSE	Serpina1b	A1AT2_MOUSE Alpha-1-antitrypsin 1-2	8	5.10396	0.000676853
sp|P23492|PNPH_MOUSE	Pnp	PNPH_MOUSE Purine nucleoside phosphorylase	8	3.08375	0.000676853
sp|Q61362|CH3L1_MOUSE	Chi3l1	CH3L1_MOUSE Chitinase-3-like protein 1	8	1.97939	0.00348777
sp|P01837|IGKC_MOUSE	IgK	IGKC_MOUSE Ig kappa chain C region	8	16.2794	0.000433857
sp|Q8BH35|CO8B_MOUSE	C8b	CO8B_MOUSE Complement component C8 beta chain	7	1.92962	0.00179717
sp|Q05144|RAC2_MOUSE	Rac2	RAC2_MOUSE Ras-related C3 botulinum toxin substrate 2	7	4.41609	0.00542838
sp|Q61093|CY24B_MOUSE	Cybb	CY24B_MOUSE Cytochrome b-245 heavy chain	7	1.67893	0.0267057
sp|O70138|MMP8_MOUSE	Mmp8	MMP8_MOUSE Neutrophil collagenase	7	2.02968	0.0138575
sp|Q9ESB3|HRG_MOUSE	Hrg	HRG_MOUSE Histidine-rich glycoprotein	7	1.86824	0.0267057
sp|P59999|ARPC4_MOUSE	Arpc4	ARPC4_MOUSE Actin-related protein 2/3 complex subunit 4	7	2.02884	0.0296967
sp|Q9DBD0|ICA_MOUSE	Ica	ICA_MOUSE Inhibitor of carbonic anhydrase	7	2.02348	0.00179717
sp|P29699|FETUA_MOUSE	Ahsg	FETUA_MOUSE Alpha-2-HS-glycoprotein	7	5.38239	0.000264698
sp|P70460|VASP_MOUSE	Vasp	VASP_MOUSE Vasodilator-stimulated phosphoprotein	6	1.85869	0.00168578
sp|P61979|HNRPK_MOUSE	Hnrnpk	HNRPK_MOUSE Heterogeneous nuclear ribonucleoprotein K	6	1.50522	0.0386759
sp|P30681|HMGB2_MOUSE	Hmgb2	HMGB2_MOUSE High mobility group protein B2	5	3.12111	0.0246609
sp|P00493|HPRT_MOUSE	Hprt1	HPRT_MOUSE Hypoxanthine-guanine phosphoribosyltransferase	5	1.81029	0.0156041
sp|P14733|LMNB1_MOUSE	Lmnb1	LMNB1_MOUSE Lamin-B1	5	1.61625	0.0375087
sp|Q61792|LASP1_MOUSE	Lasp1	LASP1_MOUSE LIM and SH3 domain protein 1	5	1.80246	0.0447341
