# Supplementary material for: Impact of Microbiota on Resistance to Ocular Pseudomonas aeruginosa-Induced Keratitis
Source: PLoS Pathog. 2016 Sep 22;12(9):e1005855. doi: 10.1371/journal.ppat.1005855 (PMC5033354; doi:10.1371/journal.ppat.1005855)
Supplement: S3 Table — UniProt protein IDs, gene symbols, description, spectral counts, fold change, and Benjamini-Hochberg FDR corrected p-values are listed. The listed proteins were identified with more than 4 unique peptides cut-off and showed more than 1.75-fold change in the expression levels. (XLSX) [file ppat.1005855.s007.xlsx]

## Sheet: Sheet1
Supplementary table 3. Significantly increased proteins in the ocular washes of GF mice when compared to SPF mice identified by the LC-MS/MS analysis.
The listed proteins were identified with more than 4 unique peptides cutt off.
				SPF/GF
Protein Id (Uniprot)	Gene Symbol	Description	quantified spectral counts	Fold change	FDR
sp|Q6UGQ3|SG2B2_MOUSE	Scgb2b2	SG2B2_MOUSE Secretoglobin family 2B member 2	29	1.75373	0.0525845
sp|P20060|HEXB_MOUSE	Hexb	HEXB_MOUSE Beta-hexosaminidase subunit beta	23	1.75494	0.0304538
tr|Q3UW77|Q3UW77_MOUSE	Gm12888	Q3UW77_MOUSE MCG59630	8	2.19271	0.00258597
tr|J3QJY4|J3QJY4_MOUSE	Scgb1b3	J3QJY4_MOUSE Protein Scgb1b3	8	1.97811	0.0309881
sp|P11589|MUP2_MOUSE	Mup2	MUP2_MOUSE Major urinary protein 2	7	4.63413	0.0491452
tr|A8R0V1|A8R0V1_MOUSE	Esp18	A8R0V1_MOUSE Exocrine gland-secreting peptide 18	7	1.85867	0.00542838
sp|P11591|MUP5_MOUSE	Mup5	MUP5_MOUSE Major urinary protein 5	5	3.30631	0.00348777
tr|D2XZ38|D2XZ38_MOUSE	Scgb2b3	D2XZ38_MOUSE Androgen-binding protein (Fragment)	5	3.71497	0.0406548
