# Supplementary material for: Impact of Microbiota on Resistance to Ocular Pseudomonas aeruginosa-Induced Keratitis
Source: PLoS Pathog. 2016 Sep 22;12(9):e1005855. doi: 10.1371/journal.ppat.1005855 (PMC5033354; doi:10.1371/journal.ppat.1005855)
Supplement: S4 Table — UniProt protein IDs, gene symbols, description, spectral counts, fold change, and Benjamini-Hochberg FDR corrected p-values are listed. The listed proteins were identified with more than 4 unique peptides cut-off and showed more than 1.75-fold change in the expression levels. (XLSX) [file ppat.1005855.s008.xlsx]

## Sheet: Sheet1
Supplementary table 4. Significantly increased proteins in the ocular washes of infected GF and SPF mice identified by the LC-MS/MS analysis.
The listed proteins were identified with more than 4 unique peptides cutt off.
				SPF/GF
Protein Id (Uniprot)	Gene Symbol	Description	quantified spectral counts	Fold change	FDR
sp|P08071|TRFL_MOUSE	Ltf	TRFL_MOUSE Lactotransferrin	60	0.502649	0.0359333
sp|Q61233|PLSL_MOUSE	Lcp1	PLSL_MOUSE Plastin-2	38	0.592258	0.0359333
sp|Q6UGQ3|SG2B2_MOUSE	Scgb2b2	SG2B2_MOUSE Secretoglobin family 2B member 2	29	0.592213	0.04725
sp|P11247|PERM_MOUSE	Mpo	PERM_MOUSE Myeloperoxidase	28	0.592609	0.04725
sp|O89053|COR1A_MOUSE	Coro1a	COR1A_MOUSE Coronin-1A	19	0.527305	0.03052
sp|Q9DCD0|6PGD_MOUSE	Pgd	6PGD_MOUSE 6-phosphogluconate dehydrogenase, decarboxylating	17	0.520033	0.04725
sp|O70145|NCF2_MOUSE	Ncf2	NCF2_MOUSE Neutrophil cytosol factor 2	15	0.560939	0.03052
sp|P20152|VIME_MOUSE	Vim	VIME_MOUSE Vimentin	15	0.493082	0.0359333
sp|Q61599|GDIR2_MOUSE	Arhgdib	GDIR2_MOUSE Rho GDP-dissociation inhibitor 2	14	0.541757	0.0359333
sp|O35744|CHIL3_MOUSE	Chil3	CHIL3_MOUSE Chitinase-like protein 3	14	0.443739	0.0359333
sp|Q09014|NCF1_MOUSE	Ncf1	NCF1_MOUSE Neutrophil cytosol factor 1	13	0.505173	0.01456
tr|O08692|O08692_MOUSE	Ngp	O08692_MOUSE Myeloid bactenecin (F1)	13	0.348363	0.0359333
sp|Q8K1B8|URP2_MOUSE	Fermt3	URP2_MOUSE Fermitin family homolog 3	11	0.577388	0.01456
sp|P18760|COF1_MOUSE	Cfl1	COF1_MOUSE Cofilin-1	11	0.544032	0.0359333
sp|O88569|ROA2_MOUSE	Hnrnpa2b1	ROA2_MOUSE Heterogeneous nuclear ribonucleoproteins A2/B1	10	0.526824	0.04725
sp|P11672|NGAL_MOUSE	Lcn2	NGAL_MOUSE Neutrophil gelatinase-associated lipocalin	9	0.344319	0.03052
sp|Q8VEK3|HNRPU_MOUSE	Hnrnpu	HNRPU_MOUSE Heterogeneous nuclear ribonucleoprotein U	8	0.53146	0.0359333
sp|Q61362|CH3L1_MOUSE	Chi3l1	CH3L1_MOUSE Chitinase-3-like protein 1	8	0.436659	0.0359333
sp|P59999|ARPC4_MOUSE	Arpc4	ARPC4_MOUSE Actin-related protein 2/3 complex subunit 4	7	0.577218	0.0359333
sp|Q05144|RAC2_MOUSE	Rac2	RAC2_MOUSE Ras-related C3 botulinum toxin substrate 2	7	0.551615	0.0359333
sp|O70138|MMP8_MOUSE	Mmp8	MMP8_MOUSE Neutrophil collagenase	7	0.392408	0.0359333
sp|Q9Z0P5|TWF2_MOUSE	Twf2	TWF2_MOUSE Twinfilin-2	6	0.553319	0.0359333
sp|Q03734|SPA3M_MOUSE	Serpina3m	SPA3M_MOUSE Serine protease inhibitor A3M	6	0.392633	0.0361053
sp|P30681|HMGB2_MOUSE	Hmgb2	HMGB2_MOUSE High mobility group protein B2	5	0.464061	0.04725
