# Supplementary material for: Impact of Microbiota on Resistance to Ocular Pseudomonas aeruginosa-Induced Keratitis
Source: PLoS Pathog. 2016 Sep 22;12(9):e1005855. doi: 10.1371/journal.ppat.1005855 (PMC5033354; doi:10.1371/journal.ppat.1005855)
Supplement: S5 Table — (XLSX) [file ppat.1005855.s009.xlsx]

## Sheet: Sheet1
Supplementary table 5. List of transcripts differentially present in SPF versus GF neutrophils.
Feature ID	EDGE test: SPF vs GF, tagwise dispersions - Fold change	EDGE test:SPF vs GFF, tagwise dispersions - FDR p-value correction
Ceacam2	29.993	3.247e-45
Ccnb1ip1	12.282	9.625e-09
St8sia1	10.733	3.338e-17
Pvrl3	10.724	1.002e-06
Tal2	9.796	1.296e-06
Ear6	8.964	0.0005617
Steap4	8.827	5.196e-05
Prss28	7.594	0.003196
Aldh1a7	7.536	0.0004623
Rcor2	7.515	3.838e-05
Trim68	7.179	5.759e-06
Gspt2	6.981	4.014e-07
Slc36a3os	6.847	0.018
Ankrd66	6.761	5.651e-06
Ms4a2	6.178	1.806e-10
Ppfia4	6.155	7.909e-06
Jchain	6.064	3.664e-13
Plekha6	5.595	0.0001581
Cwc22	5.343	8.227e-11
RP23-271E2.1	5.328	0.011
Stfa1	5.179	0.002891
Htr1b	5.091	0.018
Mgst2	4.783	8.269e-09
Zfp827	4.779	0.0002481
BC021614	4.558	1.291e-05
Ryk	4.452	0.006648
Ear1	4.396	1.902e-06
Lhx1	4.391	5.131e-07
Il6	4.385	0.045
Soat2	4.318	0.0003007
Fam71b	4.014	0.0004686
RP23-435I4.11	3.986	1.205e-08
Rnase2a	3.946	0.05
Cd200r3	3.917	0.0008366
Rnf212	3.889	0.019
Sdc1	3.837	0.000391
Prss34	3.684	7.308e-07
Cacna1h	3.663	0.009248
Fcer1a	3.632	3.264e-05
Cpa3	3.625	3.528e-05
Trim12c	3.577	1.564e-07
Mcpt8	3.54	2.284e-06
Elovl7	3.489	0.0002037
Cd300lh	3.464	1.047e-05
RP23-49B23.1	3.385	0.05
Gata2	3.353	0.012
Hist1h4k	3.317	1.07e-05
Fam132a	3.049	0.0005661
Dhx40	3.032	2.51e-05
Ces1d	3.006	0.011
Plekhg1	2.991	0.003888
Cd38	2.988	0.026
Adnp	2.9	0.002495
Kcnq5	2.895	0.0008844
Slc25a21	2.874	0.027
Atrnl1	2.864	0.003196
Tnc	2.753	0.029
Fktn	2.74	0.009248
Angpt1	2.64	0.012
Ahctf1	2.585	0.0006968
Hist1h4c	2.585	0.022
RP23-247I11.8	2.572	0.015
Galnt11	2.484	0.021
Dennd5b	2.403	0.023
Itgax	2.398	0.007014
Sntb2	2.398	0.002515
Psmg2	2.366	0.027
Cd68	2.336	0.033
Irf4	2.313	0.028
Ankrd26	2.311	0.041
Cep290	2.269	0.026
Specc1	2.251	0.026
Neat1	2.247	0.014
Ppfibp2	2.224	0.025
Arrdc3	-1.936	0.039
Tlr8	-1.975	0.038
Trem1	-1.983	0.033
Pxk	-2.004	0.044
Tcn2	-2.005	0.046
Acpp	-2.059	0.02
Sfi1	-2.07	0.038
Tmed10	-2.072	0.029
Nfil3	-2.076	0.04
Bend4	-2.1	0.04
Ninj1	-2.122	0.033
Nt5c2	-2.133	0.014
Ccno	-2.136	0.033
Adam8	-2.142	0.022
Trib1	-2.143	0.00963
Cited2	-2.152	0.011
Ly6e	-2.162	0.018
Uvrag	-2.169	0.041
Pnp	-2.172	0.014
Sipa1l1	-2.179	0.04
Smim3	-2.186	0.027
Ifi27	-2.207	0.032
Cradd	-2.222	0.022
Frat2	-2.226	0.041
Prim2	-2.234	0.024
Sftpb	-2.234	0.022
Fbxo34	-2.235	0.037
Dgat2	-2.247	0.031
Galm	-2.255	0.012
Fmo5	-2.277	0.01
Pomk	-2.303	0.026
Slc25a33	-2.361	0.04
Fbxo42	-2.379	0.033
Gadd45g	-2.388	0.013
Zfp36l2	-2.394	0.001211
Helz2	-2.407	0.022
Ctse	-2.417	0.0006968
Rrp1b	-2.418	0.024
D8Ertd738e	-2.42	0.014
Ccl6	-2.433	0.014
Coq4	-2.443	0.012
Trp53inp2	-2.445	0.0007955
Il1r2	-2.445	0.0003716
Ccnd3	-2.447	0.001439
Btnl7-ps	-2.497	0.017
Stab1	-2.506	0.019
Nuak2	-2.507	0.001484
Irgm1	-2.522	0.038
Dennd4a	-2.564	0.002936
Acad12	-2.573	0.03
Adcy9	-2.575	0.042
Nlrc4	-2.581	0.015
Dync2li1	-2.582	0.024
Lmnb1	-2.592	0.0005264
Hdc	-2.606	0.001801
Nlrp1a	-2.607	0.017
Tg	-2.619	0.001514
St6galnac1	-2.623	0.001057
Klhl25	-2.657	0.014
Gde1	-2.67	0.034
Ap4b1_2	-2.672	0.002124
Trim30d	-2.675	0.001682
Phlda1	-2.688	0.002699
Zfyve26	-2.702	0.00571
Samsn1	-2.723	6.722e-05
Sik3	-2.73	0.001851
Tspan13	-2.736	0.0002227
Pnpla2	-2.744	0.02
Trf	-2.744	0.003352
Vgll4	-2.747	0.000211
Fos	-2.784	0.000255
Dsp	-2.8	0.042
Irf7	-2.815	0.00299
Antxr2	-2.84	7.702e-05
RP23-4F16.12	-2.853	0.001021
Nfkbia	-2.876	3.528e-05
Hgsnat	-2.884	5.784e-05
Ifi204	-2.891	0.002413
Pnpo	-2.905	0.0003706
Rabgef1	-2.909	0.008454
Cd274	-2.933	0.037
Atp13a4	-2.962	0.021
Pde7b	-2.969	4.483e-05
Rps12	-2.997	0.014
Rpl17	-2.998	0.0006184
BC018473	-3.005	1.508e-05
Eml1	-3.033	0.0003098
Cmpk2	-3.091	2.415e-05
AI607873	-3.096	0.000576
Ptprr	-3.107	0.013
Thbd	-3.126	0.0001479
Ubb	-3.166	1.201e-05
Ptp4a1	-3.191	0.0008681
Slc12a3	-3.192	0.0003916
Oasl2	-3.197	0.00242
Pdcd6	-3.21	0.017
Oas2	-3.216	0.0001315
Klf3	-3.324	4.723e-05
Fam46c	-3.353	0.0002161
RP24-547J21.4	-3.357	0.0008992
Cd300c	-3.358	0.0004307
Tex14	-3.361	0.001365
Klf9	-3.424	0.0008045
Zfp939	-3.487	0.001534
Trim30e-ps1	-3.5	0.005883
Cyth1	-3.501	0.001347
Il10ra	-3.508	3.384e-06
Cd300ld	-3.544	8.172e-07
Anxa9	-3.565	3.327e-06
Jdp2	-3.578	0.0007058
D16Ertd472e	-3.597	2.133e-06
Fbxo31	-3.604	0.009091
Cdadc1	-3.612	0.003381
Tlr7	-3.672	3.496e-05
Sh2d5	-3.688	0.007762
St6galnac2	-3.714	0.015
Crispld2	-3.756	0.003108
Dusp1	-3.8	9.029e-08
Cpne2	-3.819	0.0003754
Sh2b2	-3.84	1.928e-06
Csrnp1	-3.863	0.024
Xrra1	-3.908	0.026
BC049352	-3.918	0.0002593
Rtp4	-3.93	7.382e-06
Dock7	-3.937	1.123e-06
Oscp1	-3.961	0.007595
Atn1_2	-3.963	0.003108
Pde4b	-3.971	0.002455
Mx2	-4.03	0.029
Uaca	-4.059	0.033
Nlrc5	-4.081	6.595e-06
Grhl1	-4.13	0.009889
Rdh11	-4.146	0.004894
Isoc2b	-4.255	0.015
Glis3	-4.263	1.159e-05
Sik1	-4.338	5.323e-05
Xaf1	-4.361	0.0008366
Ets2	-4.408	0.0002589
Usp18	-4.466	0.0002095
Magi1	-4.478	2.227e-07
Rdh12	-4.55	5.784e-05
Tsc22d3	-4.581	1.806e-10
Pik3ip1	-4.596	0.005161
Pydc4	-4.643	0.01
Isg15	-4.677	0.022
Fkbp5	-4.839	2.035e-06
Ifit1	-4.87	0.002818
Got1	-4.898	0.0002437
Gpr132	-4.912	0.002019
Oas3	-4.916	1.176e-06
Ankrd9	-4.918	0.002243
Creb5	-4.926	1.478e-09
Rdm1	-4.996	2.107e-05
Nars2	-5.068	5.156e-07
Cdkn1a	-5.142	0.011
Ifi27l2a	-5.205	5.951e-05
Zfp523	-5.22	0.0007716
P2ry10	-5.23	0.033
Snai1	-5.237	0.0001637
Fzd1	-5.554	0.033
Mnda	-5.62	5.784e-05
Cebpb	-5.625	9.945e-06
Gpt2	-5.74	0.00637
Tppp	-5.758	0.0002564
Slfn5	-5.838	0.0005108
Cd14	-5.959	0.0002059
H2-Ea-ps	-5.979	0.03
Coq10b	-5.992	7.142e-06
Pmvk	-5.999	0.022
Siglec1	-6.109	0.02
Bcl2l15	-6.318	0.003025
Chil4	-6.593	2.653e-06
Rasl11b	-6.69	9.572e-08
Lif	-6.785	0.015
Rsad2	-6.854	9.501e-07
Fam169b	-6.904	2.987e-10
Ldhc	-7.395	3.838e-05
Kif1a	-7.453	0.0001111
Oas1a	-7.47	5.068e-08
Cables1	-7.582	0.005146
Ccrl2	-7.669	3.327e-06
Cnnm2	-8.235	1.007e-05
Slc5a10	-8.34	0.001694
Oasl1	-8.577	2.376e-05
Rnf125	-8.607	5.499e-06
Cxcl2	-10.138	0.000106
Nr3c2	-10.528	3.199e-15
Slfn8	-11.307	1.293e-14
Rgs1	-11.742	3.378e-05
Nr4a3	-11.842	0.0006487
Rsg1	-12.286	8.501e-14
Thbs1	-12.424	0.0004669
Fam65c	-13.953	9.281e-11
Trim6	-15.589	2.376e-05
Grap	-16.109	9.678e-16
Per1	-18.389	1.189e-11
Oas1g	-30.445	7.573e-11
